# Supplementary material for: Genome-wide association of barley plant growth under drought stress using a nested association mapping population
Source: BMC Plant Biol. 2019 Apr 11;19:134. doi: 10.1186/s12870-019-1723-0 (PMC6458831; doi:10.1186/s12870-019-1723-0)
Supplement: Supplementary file 3 — Table S3. P values of all terms in the models for 14 traits across 3 years. (XLSX 15 kb) [file 12870_2019_1723_MOESM3_ESM.xlsx]

## Sheet: Sheet1
Table S3. P values of all terms in the models for 14 traits across three years
Subset 1 (2014)	Shoot area smoothed	AGR32	AGR42	AGR52	RGR32	RGR42	RGR52	Fresh weight	Dry weight	Plant height	Tiller number	Caliper length	Convex hull area	WUE
(Intercept)	0	0	0	0	0	0	0	0	0	0	0	0	0	0
Smarthouse	0	0	0	0	0	0.67839	0	0	0	0	0	0	0	0
Check	0	0	0	0.0242	0.000254	0.00015	0	0	0	0	0	0.12904	0.09993	3.51927e-08
Genotype	0.35917	0.076603	0	0.02401	2e-06	0.12017	0.07577	0.07	0.44183	0.22068	0.02039	0	0	0
Treatment	0	0	0	0	0	0	0	0	0	0	0	0	0	0
Smarthouse:xMainPosn	0.2058	0.006194	0.07962	0.38577	3e-06	0.04218	2e-05	0.058	0.00167	0.33813	0.53756	0.81703	0.63452	0
Smarthouse:xLane	0.02633	0.007979	0.27821	0.00153	0.312252	0.11812	0.00125	0.27	0.11655	0	0	0	0	0
Check:Treatment	0.23475	0.000322	0.32384	0.38327	0.119295	0.00017	0.19109	0.005	0.00011	0.00238	0.53085	0.6007	0.52509	6.03091e-05
Genotype:Treatment	0.54702	0.100173	0.04213	0.09928	0.100173	0.35235	0.37087	0.39	0.60543	0.50216	0.31156	0.00017	0.00355	0.0647036
Smarthouse:cGrowth.stage	NAa	NA	NA	NA	NA	NA	NA	NA	NA	NA	NA	NA	NA	NA
Year 2 (2015)	Shoot area smoothed	AGR32	AGR42	AGR52	RGR32	RGR42	RGR52	Fresh weight	Dry weight	Plant height	Tiller number	Caliper length	Convex hull area	WUE
(Intercept)	0	0	0	0	0	0	0	0	0	0	0	0	0	0
Smarthouse	0	0	0	0	0	0.001361	0	0.56869	0	0	0	0	0	0
Check	0	0	0	0.0044691	1e-05	0	0	0	0	0	0	0	0	0
Genotype	0	0	0.01974	0	0	0.002899	0	0	0.0133458	0	0	0	0	0
Treatment	0	0	0	0	0	0	0	0	0	0	0	0	0	0
Smarthouse:xMainPosn	0.0036674	0.001496	0.00581	dropped	0.66988	0.151126	0.00352	0.00012	2.1e-06	0.3337	0.01214	0.016561	0.016561	dropped
Smarthouse:xLane	0.0017326	0.077279	0.36647	0	0.03698	0.009476	dropped	1e-05	0.0004993	0.0001	0	0.002426	0.002426	1e-06
Check:Treatment	0	0	0	0.0012782	0	0.094155	0.90149	5e-05	0	0.07789	0.78791	0.001955	0.001955	0.00558
Genotype:Treatment	0.0024719	0.000446	0.13276	0.0014635	0	0.003333	0	0.01204	0.0122456	0	0.3906	0.016548	0.016548	0.076
Smarthouse:cGrowth.stage	droppedb	dropped	dropped	0	dropped	0.008502	0	dropped	dropped	dropped	dropped	0.041305	0.041305	dropped
Year 3 (2016)	Shoot area smoothed	AGR32	AGR42	AGR52	RGR32	RGR42	RGR52	Fresh weight	Dry weight	Plant height	Tiller number	Caliper length	Convex hull area	WUE
(Intercept)	0	0	0	0	0	0	0	0	0	0	0	0	0	0
Smarthouse	0	0	0	0	0	0	0	0.000308	0	0	0.71051	0	0	0
Check	0.04208	0.01046	1e-05	0.55207	0	6.5e-05	0	4e-06	1e-05	0	0	0.171725	0.000447	0
Genotype	0.00154	0.02817	0	0.00028	0.07516	0.000895	0	5e-05	1e-05	0	0	0.000559	0	0.1906
Treatment	0	0	0	0	0	0	0	0	0	0	0	0	0	0
Smarthouse:xMainPosn	dropped	0.47098	0.67345	0.70991	0.10622	0.241444	0.34377	0.001712	0.88651	0.00012263	0.07385	dropped	0.010272	0.00311
Smarthouse:xLane	0	0.00125	0.0001	0	6e-05	0	0	7.8e-05	0.03501	0	0	0	0	0
Check:Treatment	0.4128	0.03113	0.00607	0.62211	0.74828	0.089788	0.19361	4e-06	0.00051	0.00017489	0.75445	0.307396	0.034744	0.63314
Genotype:Treatment	0	0	0.00205	0.0819	0.07703	0.145658	0.83752	0.039739	0.0002	0.00135188	0.76139	0.315095	0.0744	0.35831
Smarthouse:cGrowth.stage	0.01674	dropped	dropped	dropped	dropped	dropped	8e-05	dropped	dropped	0	dropped	dropped	dropped	0.05
Note: cells that are highlighted in yellow are those with P > 0.05
aNA means that in 2014 growth stage was not rated it was not included in the models
bdropped means that this term was not significant in the spatial variance analysis model so it was dropped out of Wald tests for fixed effects.
