# Supplementary material for: Genome-wide association of barley plant growth under drought stress using a nested association mapping population
Source: BMC Plant Biol. 2019 Apr 11;19:134. doi: 10.1186/s12870-019-1723-0 (PMC6458831; doi:10.1186/s12870-019-1723-0)
Supplement: Supplementary file 4 — Table S4. Summary of simple statistics for the drought stress experiment from 2014 to 2016. (XLSX 21 kb) [file 12870_2019_1723_MOESM4_ESM.xlsx]

## Sheet: Sheet1
Table S4. Summary of simple statistics for the drought stress experiment from 2014-2016
Simple statistics for the experiment in 2014
Trait	Treatment	N	Mean	Std Dev	Median	Minimum	Maximum	CV	Heritability	% reduction
AGR32	Control	443	7.08	1.65	7.05	2.2	11.49	23.3051	0.562328	42.0904
	Drought	443	4.1	1.01	4.1	-0.88	9.5	24.6341	0.459894
AGR42	Control	443	14.75	3.04	14.97	3.39	23.36	20.6102	0.636483	59.4576
	Drought	443	5.98	1.66	6.12	-0.55	11.09	27.7592	0.566715
AGR52	Control	443	28.15	5.55	28.39	1.11	41.6	19.7158	0.767233	57.9751
	Drought	443	11.83	2.76	12.12	0.48	18.03	23.3305	0.683317
CaliperLength (CL)	Control	443	29067.5	2869.1	28795.2	21296.3	38415.2	9.87047	0.584153	10.8449
	Drought	443	25915.2	2853.68	25957.7	16158.8	33753.7	11.0116	0.652535
ConvexhulArea (CHA)	Control	443	1407.38	281.48	1373.63	617.58	2322.85	20.0003	0.595579	25.0416
	Drought	443	1054.95	229.16	1054.71	287.21	1790.1	21.7224	0.531745
DryWeight (DW)	Control	443	5.69	1.13	5.71	1.81	8.42	19.8594	0.616798	48.6819
	Drought	443	2.92	0.62	2.92	1.15	5.19	21.2329	0.608139
FreshWeight(FW)	Control	443	54.3	10.93	55.11	12.92	79.77	20.1289	0.703479	60.0184
	Drought	443	21.71	4.71	21.87	5.95	37.18	21.6951	0.703626
PlantHeight (HEI)	Control	443	76	9.07	76.16	46.38	102.77	11.9342	0.783173	18.6053
	Drought	443	61.86	8.76	62.05	33.91	83.2	14.161	0.772745
RGR32	Control	443	0.09	0.009	0.09	0.06	0.12	10	0.464664	33.3333
	Drought	443	0.06	0.01	0.06	0.01	0.11	16.6667	0.462171
RGR42	Control	443	0.09	0.008	0.09	0.03	0.12	8.88889	0.384936	33.3333
	Drought	443	0.06	0.008	0.06	0.02	0.08	13.3333	0.384999
RGR52	Control	443	0.08	0.008	0.08	0.01	0.1	10	0.459494	25
	Drought	443	0.06	0.008	0.06	0.02	0.08	13.3333	0.459636
ShootArea (SAsm)	Control	443	479.25	90.89	481	161.69	723.68	18.965	0.726421	51.4366
	Drought	443	232.74	51.16	234.81	9.77	412.57	21.9816	0.680753
TillerNumber (TN)	Control	443	19.48	5.5	19.08	7.41	43.68	28.2341	0.735614	40.1951
	Drought	443	11.65	3.75	11.46	2.5	28.39	32.1888	0.721129
Water Usage Efficiency (WUE)	Control	443	0.4	0.04	0.4	0.22	0.62	10	0.728225	-72.5
	Drought	443	0.69	0.19	0.65	0.42	1.96	27.5362	0.341843
Simple statistics for the experiment in 2015
Trait	Treatment	N	Mean	Std Dev	Median	Minimum	Maximum	CV	Heritability	% reduction
AGR32	Control	448	19.07	4.69	19.19	5.4	32.74	24.5936	0.681019	31.6203
	Drought	448	13.04	2.77	13.04	3.63	26.33	21.2423	0.675722
AGR42	Control	448	25.05	5.22	24.77	10.06	39.17	20.8383	0.725839	45.0699
	Drought	448	13.76	2.85	13.74	4.77	22.12	20.7122	0.755813
AGR52	Control	448	41.99	7.74	41.72	6.15	64.27	18.433	0.688598	45.8681
	Drought	448	22.73	3.5	22.84	11.65	31.84	15.3982	0.68754
CaliperLength (CL)	Control	448	45835.5	4286.41	45773.6	31212.3	59237.1	9.35172	0.792271	5.97089
	Drought	448	43098.7	3686.76	43000.3	31420.2	53167.6	8.55422	0.71208
ConvexhulArea (CHA)	Control	448	3168.02	650.74	3143.52	765.95	5925.02	20.5409	0.740851	14.0028
	Drought	448	2724.41	506.62	2681.34	924.98	4650.28	18.5956	0.756976
DryWeight (DW)	Control	448	7.96	1.79	8.07	1.31	12.26	22.4874	0.632864	35.804
	Drought	448	5.11	1.12	5.14	1.31	8.51	21.9178	0.61
FreshWeight(FW)	Control	448	78.98	18.19	80.54	25.46	118.51	23.0311	0.622586	48.6452
	Drought	448	40.56	9.2	40.49	13.44	70.51	22.6824	0.631819
PlantHeight (HEI)	Control	448	82.13	7.79	82.51	32.08	103.51	9.48496	0.851214	14.0996
	Drought	448	70.55	7	70.32	52.01	102.16	9.92204	0.79664
RGR32	Control	448	0.1	0.008	0.1	0.08	0.13	8	0.725951	23
	Drought	448	0.077	0.01	0.08	0.05	0.13	12.987	0.721367
RGR42	Control	448	0.06	0.006	0.06	0.05	0.09	10	0.270535	21.6667
	Drought	448	0.047	0.005	0.05	0.03	0.07	10.6383	0.586559
RGR52	Control	448	0.06	0.007	0.06	0.04	0.08	11.6667	0.685947	5
	Drought	448	0.057	0.005	0.05	0.03	0.06	8.77193	0.578452
ShootArea (SAsm)	Control	448	969.97	195.28	977.84	128.33	1477.1	20.1326	0.764154	37.6228
	Drought	448	605.04	112.45	608.84	242.01	910.47	18.5855	0.778278
TillerNumber (TN)	Control	448	17.88	4.26	17.31	7.14	36.38	23.8255	0.750114	31.3199
	Drought	448	12.28	3.55	11.71	2.32	26.36	28.9088	0.75859
Water Usage Efficiency (WUE)	Control	448	0.48	0.04	0.48	0.32	0.67	8.33333	0.37943	-79.1667
	Drought	448	0.86	0.15	0.83	0.56	1.84	17.4419	0.343103
Simple statistics for the experiment in 2016
Trait	Treatment	N	Mean	Std Dev	Median	Minimum	Maximum	CV	Heritability	% reduction
AGR32	Control	448	15.5	3.78	15.59	0.81	25.78	24.3871	0.608479	50.3871
	Drought	448	7.69	1.9	7.84	0.74	12.85	24.7074	0.555925
AGR42	Control	448	22.22	4.68	22.36	3.36	37.81	21.0621	0.697319	54.8605
	Drought	448	10.03	2.47	10.32	1.54	16.05	24.6261	0.606566
AGR52	Control	448	37.39	7.54	37	9.61	63.03	20.1658	0.735283	54.5333
	Drought	448	17	4.02	17.12	3.18	28.74	23.6471	0.734301
CaliperLength (CL)	Control	448	59959.3	3435.85	60094.2	48044.6	71732.3	5.73031	0.467459	5.74642
	Drought	448	56513.8	3443.69	56730.7	44577.9	64178.1	6.09354	0.429537
ConvexhulArea (CHA)	Control	448	4109.79	756.98	4050.53	1605.37	7194.66	18.4189	0.778741	20.9337
	Drought	448	3249.46	641.6	3216.25	769.15	5207.61	19.7448	0.778741
DryWeight (DW)	Control	448	7.31	1.62	7.36	1.06	12.07	22.1614	0.624998	51.1628
	Drought	448	3.57	0.9	3.69	0.39	7.13	25.2101	0.560024
FreshWeight(FW)	Control	448	66.84	13.18	67.92	12.09	100.6	19.7187	0.643861	57.301
	Drought	448	28.54	6.9	29.43	1.32	46.45	24.1766	0.508583
PlantHeight (HEI)	Control	448	79.93	6.86	79.89	54.07	99.31	8.58251	0.753	16.4519
	Drought	448	66.78	6.77	66.93	33.44	82.69	10.1378	0.803495
RGR32	Control	448	0.1	0.008	0.1	0.05	0.13	8	0.377265	30
	Drought	448	0.07	0.007	0.07	0.05	0.1	10	0.426722
RGR42	Control	448	0.07	0.006	0.07	0.05	0.09	8.57143	0.573238	28.5714
	Drought	448	0.05	0.006	0.05	0.02	0.07	12	0.596603
RGR52	Control	448	0.06	0.007	0.06	0.04	0.09	11.6667	0.660682	16.6667
	Drought	448	0.05	0.006	0.05	0.03	0.08	12	0.656091
ShootArea (SAsm)	Control	448	807.36	167.22	813.83	108.11	1253.66	20.712	0.64167	51.4083
	Drought	448	392.31	99.39	404.53	42.54	673.52	25.3346	0.552827
TillerNumber (TN)	Control	448	15.55	3.33	15.34	3.05	33.36	21.4148	0.751431	39.7428
	Drought	448	9.37	2.83	9.2	2.75	20.9	30.2028	0.752105
Water Usage Efficiency (WUE)	Control	448	0.36	0.04	0.37	0.13	0.46	11.1111	0.718625	-50
	Drought	448	0.54	0.07	0.54	0.34	0.97	12.963	0.577532
