# Supplementary material for: Genome-wide association of barley plant growth under drought stress using a nested association mapping population
Source: BMC Plant Biol. 2019 Apr 11;19:134. doi: 10.1186/s12870-019-1723-0 (PMC6458831; doi:10.1186/s12870-019-1723-0)
Supplement: Supplementary file 6 — Table S6. Overview of all QTL and their significant effects on 14 traits studied in 25 families of the HEB-25 population. (XLSX 280 kb) [file 12870_2019_1723_MOESM6_ESM.xlsx]

## Sheet: Sheet2
Table S6. Overview of all QTL and their significant effects on 14 traits studied in 25 families of the HEB-25 population.
Trait	QTL name	Treatment	QTL_ref	occ	chr	pos	lower	upper	peakmarker	Candidate gene	F01	F02	F03	F04	F05	F06	F07	F08	F09	F10	F11	F12	F13	F14	F15	F16	F17	F18	F19	F20	F21	F22	F23	F24	F25
AGR32	QAgr32.HEB25-1H.1	Drought stress	1H-0cM	33	1H	0	-13	13	BOPA1_2511_533		-0.0439507	-0.0566736	-0.0113622	-0.0567175	-0.845958	-0.641973	-0.473066	-0.507836	-0.331937	-0.248446	-0.406008	-0.0417364	-0.0417803	-0.0566736	0.054518	0.191677	-0.611599	-0.633136	-0.150161	-0.563204	-0.0567175	-0.642017	-0.0113622	-0.0567175	0.147529
AGR32	QAgr32.HEB25-1H.2	Control	1H-17.8cM	46	1H	17.8	4.8	30.8	SCRI_RS_169668		0.248095	0.352444	0.232327	-1.752	-1.22428	0.199464	-0.240554	0.242275	-0.0953612	-0.0355617	-0.178962	0.219445	0.0980913	0.314576	0.0318058	0.342964	-1.51829	0.218567	0.248922	-0.0696036	0.139644	0.204856	0.362756	-0.0711762	0.0447462
AGR32	QAgr32.HEB25-1H.3	Drought stress	1H-62.05cM	22	1H	62.05	49.05	75.05	BOPA2_12_30295		0.00821731	0.0565831	-0.0851694	-0.0732993	0.0240889	-0.0376536	-1.04691	0.220327	-1.04625	-0.128281	0.132593	0.0475632	-0.18922	0.00898074	0.0535703	-0.129649	-1.02085	-0.0993097	-0.134462	0.0707035	-0.0851694	-0.0851694	-0.0993097	-0.160744	-0.0851694
AGR32	QAgr32.HEB25-1H.4	Control	1H-122.1cM	66	1H	122.1	109.1	135.1	SCRI_RS_153450	HvELF34+5), HvCMF6a1), HvCMF6b1)	-0.142013	-0.184663	-0.00567907	0.254834	-0.167072	0.192291	-2.24519	-0.192595	-0.157825	-0.18692	-0.156283	-0.102009	-0.155844	-0.211866	-0.112973	-2.58584	-0.0036113	-0.173506	-0.0654702	-0.213141	-0.0310475	-0.0310475	0.553482	0.42823	-0.161007
AGR32		Drought stress	1H-122.1cM	54	1H	122.1	109.1	135.1	SCRI_RS_153450	HvELF34+5), HvCMF6a1), HvCMF6b1)	-0.0132128	-0.0275926	-0.0208407	0.192363	-0.0209191	0.178178	-1.15388	-0.0360584	-0.0360584	0.00275091	-0.0434471	-0.143687	-0.0132128	-0.0275926	-0.0132128	-1.36811	-0.0057015	-0.0370912	-0.0057015	-0.0370912	-0.0057015	-0.0057015	0.435039	0.399834	0.0387017
AGR32	QAgr32.HEB25-2H.1	Drought stress	2H-15.4cM	20	2H	15.4	2.4	28.4	BOPA2_12_31284	REGULATOR OF AXILLARY MERISTEMS1 (HvRAX1)	-0.41312	-0.203299	-0.10404	-0.719882	-0.362466	-0.413696	-0.531776	-0.379332	-0.357768	-0.3419	-0.652452	-0.400995	-0.186457	-0.186241	-0.197755	-0.164684	-0.311362	-0.230472	-0.599785	-0.237815	-0.227117	-0.22025	-0.200888	0.0705207	-0.208024
AGR32	QAgr32.HEB25-2H.2	Drought stress	2H-50.9cM	61	2H	50.9	37.9	63.9	BOPA2_12_10156		-0.310009	-0.141443	-0.675943	-0.682272	-1.0147	-1.61597	-1.33748	-0.215967	-0.0234486	-0.432412	-0.858563	-0.498339	-0.233954	-0.665209	0.103778	0.00852281	-0.249516	-0.347256	-0.449737	-1.04217	-0.515045	-0.221251	-0.569815	0.230319	-0.982425
AGR32	QAgr32.HEB25-2H.3	Control	2H-62.7cM	56	2H	62.7	49.7	75.7	SCRI_RS_201814	HvCEN7)	-0.694637	-1.2331	-0.398595	-1.69494	-1.06806	-2.28674	-1.54331	-2.51677	-0.749077	-1.06508	-3.25932	-0.836377	-0.271104	-1.45236	-0.954313	-0.781659	-1.37795	-0.766705	-1.41082	-1.35857	-0.349207	-0.0785154	-0.398595	-0.757662	-1.66856
AGR32	QAgr32.HEB25-2H.4	Control	2H-80.9cM	31	2H	80.9	67.9	93.9	SCRI_RS_221886	Vrs19)	-0.707547	-0.272852	-0.603072	-1.11	-1.11881	-0.342248	-0.272852	-0.854024	-1.11	-0.728744	-0.726234	-0.253394	-1.05624	-0.272852	-0.30112	-1.14194	-1.52226	-0.244024	-1.13827	-0.219086	-0.219086	-0.272852	-0.603072	-1.56041	-0.30112
AGR32	QAgr32.HEB25-2H.5	Control	2H-94.9cM	26	2H	94.9	81.9	107.9	BOPA1_5347_585		-0.00197713	0.0763517	0.0721739	0.0375529	0.0373721	2.81522	0.109134	0.0763517	0.0373721	0.0721739	0.00434367	0.109134	0.109134	0.0353949	2.71241	0.0026128	0.0393918	0.135595	0.0393918	0.0638334	0.0721739	0.00650167	0.0721739	0.102813	0.0373721
AGR32	QAgr32.HEB25-2H.6	Drought stress	2H-106.8cM	29	2H	106.8	93.8	119.8	BOPA1_14832_296	HvAPO2/BFL10)	-0.43237	-0.413499	-0.117878	-0.611246	-0.599896	0.0352204	-0.633825	-0.614365	-0.120334	-0.329815	-0.63394	-0.084387	-0.298717	-0.123061	0.00353877	-0.352744	-0.340336	-0.178522	-0.12416	-0.269334	-0.271643	-0.105753	-0.331303	0.0516706	-0.26711
AGR32		Control	2H-109.6cM	57	2H	109.6	96.6	122.6	BOPA2_12_10739	HvAPO2/BFL10)	-0.140761	-0.24238	-0.162654	-0.620462	-0.610893	-0.608219	-0.65365	-0.313678	-1.62552	-0.940339	-2.07698	-0.0592077	-0.370229	0.431473	-0.684512	-0.372232	-2.30922	-0.746577	-0.107751	0.126233	-0.511904	-0.114752	-2.29529	-1.29883	-0.650206
AGR32	QAgr32.HEB25-2H.7	Drought stress	2H-149.2cM	33	2H	149.2	136.2	162.2	SCRI_RS_156075	Ertr67 HvAP2(Zeo)31)	-0.164135	-0.184461	-0.0842301	-0.412028	-0.372181	-0.518069	-0.317736	0.151587	-0.431435	-0.426563	-0.313078	-0.358762	-0.349012	-0.495644	-0.44101	-0.169128	0.389627	-0.284937	0.0378991	0.104387	0.11725	0.11725	-0.158397	0.139408	0.24902
AGR32	QAgr32.HEB25-3H.1	Control	3H-43.9cM	24	3H	43.9	30.9	56.9	BOPA2_12_11117		-0.598293	-0.0541473	0.636087	0.101243	-1.66218	-0.355851	-1.04035	0.0418119	0.00256782	0.11503	0.112078	-0.0471371	-0.0569666	0.165868	-0.181345	-1.48348	-1.02583	0.183742	-0.0749763	0.158201	-0.265086	0.173696	1.14499	0.129929	0.64887
AGR32	QAgr32.HEB25-3H.2	Control	3H-71.5cM	69	3H	71.5	58.5	84.5	BOPA2_12_11517		0.459078	0.300785	1.61805	1.15907	-2.11125	0.226921	2.03936	0.303264	0.364202	-1.46677	0.462671	0.562518	0.531839	0.34452	0.65351	-1.70238	-0.175203	0.579748	-0.253237	0.438777	-0.318785	0.0732267	1.61805	0.963177	0.32394
AGR32	QAgr32.HEB25-3H.3	Drought stress	3H-83.1cM	39	3H	83.1	70.1	96.1	SCRI_RS_146429		0.689753	0.737435	0.425981	0.731628	0.65967	0.721135	0.731628	0.711097	0.139409	0.664299	0.743228	0.396742	0.731628	0.766486	0.743494	0.719463	0.702408	0.738599	0.703759	0.714819	0.690195	0.690195	0.425981	0.631327	0.608157
AGR32	QAgr32.HEB25-3H.4	Drought stress	3H-100.4cM	93	3H	100.4	87.4	113.4	SCRI_RS_131897	HvCMF11)	1.38644	0.446221	-0.310437	-0.0456623	-0.81247	0.038786	0.079144	0.0741253	0.0653749	-0.0456973	2.11583	-0.231456	1.48147	0.446221	1.66838	-0.027423	0.0217144	-0.0112664	-0.0533098	-0.0076125	-0.0076125	-0.0076125	1.38644	0.0141968	-0.0406047
AGR32		Control	3H-104.5cM	43	3H	104.5	91.5	117.5	SCRI_RS_192360		1.0977	0.955188	0.350695	0.539823	-2.57963	0.599466	0.973519	2.90306	0.778412	0.436852	2.91121	0.270785	1.34572	0.964447	1.91852	0.463805	0.838625	0.982469	0.822524	1.19219	1.20087	1.20087	1.0977	-0.114038	0.412462
AGR32	QAgr32.HEB25-3H.5	Control	3H-138.7cM	27	3H	138.7	125.7	151.7	BOPA2_12_20421		-1.05962	-0.437354	-0.2075	-0.053505	-0.962215	-0.102042	-0.199991	-0.128934	0.237713	-0.251194	-0.319479	0.194467	-0.75155	-0.397689	-0.431676	-0.44362	0.191655	0.0142031	-0.474396	-0.762395	0.0945304	0.184077	-0.706547	-0.235901	-0.0126446
AGR32	QAgr32.HEB25-3H.6	Drought stress	3H-148.4cM	62	3H	148.4	135.4	161.4	SCRI_RS_204353	HvLUX14)	-0.309433	-0.058542	-0.0485084	-0.0260347	-0.101058	-0.230199	0.0133557	-0.071522	-0.00364083	-0.00669955	-0.310574	-0.00730134	-1.28504	-0.297408	-0.298942	-1.05803	-0.00318977	-0.020175	-0.0812012	-0.0744075	0.00752218	0.0223012	-0.117357	-0.0129921	-0.00652637
AGR32	QAgr32.HEB25-4H.1	Control	4H-1.3cM	22	4H	1.3	-11.7	14.3	BOPA2_12_20954	LOG15)	-0.1311	-0.0891263	-0.0891263	-0.104828	-0.182635	-0.144312	-2.71667	-0.144312	-0.0532936	-0.10672	-0.0157019	-0.0891263	-0.0532936	-0.10672	-0.10672	-0.10672	-0.10672	-0.0120513	-0.144312	-0.10672	-0.0891263	-0.0891263	0.0394834	-0.0551853	-0.0672366
AGR32		Drought stress	4H-3.5cM	72	4H	3.5	-9.5	16.5	BOPA2_12_20274	8th barley FT gene	0.424181	0	0.257781	0.000306784	0.412688	-0.018515	-0.0191549	-0.0070225	-0.018515	-0.0286987	-0.0286987	0.00732928	-0.0286987	-0.018515	1.89677	0.247904	-0.018515	-0.0114925	-0.0286987	0.246595	-0.00416322	-0.00416322	0.246288	1.45034	-0.018515
AGR32	QAgr32.HEB25-4H.2	Control	4H-15cM	65	4H	15	2	28	SCRI_RS_105960		0.513913	-0.0337323	1.39518	-0.308307	0.470189	-0.0572223	-0.262817	-0.0208245	-0.29399	-0.271989	-0.30859	-0.29399	-0.29804	-0.0585993	0.579555	1.38086	-0.29399	-0.29953	-0.32153	1.65395	-0.035222	-0.035222	1.43012	0.0592336	-0.252657
AGR32	QAgr32.HEB25-4H.3	Control	4H-43.5cM	26	4H	43.5	30.5	56.5	SCRI_RS_190764		-0.0270873	-0.688322	-0.061033	0.67156	-0.211987	-0.756436	-0.15651	0.740713	-0.20775	-0.897249	-0.210662	-0.763894	-0.688132	-0.0774558	-0.164573	0.238582	-0.0885473	-0.0786561	-0.70098	-0.0557953	-0.144811	-0.191154	-0.061033	-0.234417	-0.0830206
AGR32	QAgr32.HEB25-4H.4	Drought stress	4H-50.6cM	24	4H	50.6	37.6	63.6	SCRI_RS_157310	HvCO161), HvPRR591), HvPRR731), PhyB16)	-0.320709	-0.366035	0.107386	0.0164733	0.30329	-0.167065	0.326803	0.283527	0.0250863	-0.194483	0.278753	-0.123714	-0.373217	0.0934546	-0.0302251	0.571456	-0.313884	0.257868	-0.0952614	0.0423139	0.181701	0.244544	0.107386	0.00971678	-0.0611761
AGR32	QAgr32.HEB25-4H.5	Drought stress	4H-67.6cM	24	4H	67.6	54.6	80.6	SCRI_RS_4583		-0.566856	-0.196237	-0.758789	-0.196237	-0.603889	-0.196237	-0.201926	-0.128968	-0.671346	-0.118591	-0.133946	-0.604669	-0.138863	-0.196237	-0.118591	-0.0819056	-0.0918004	-0.141622	-0.196237	-0.157466	-0.145827	-0.145827	-0.758789	-0.119994	-0.177368
AGR32		Control	4H-73.5cM	28	4H	73.5	60.5	86.5	SCRI_RS_179438		0.0653437	-0.914314	-1.25576	-0.626287	-0.915403	-0.891827	-0.78494	-0.423806	-0.77272	-0.552604	-0.526134	-0.705379	-0.3183	-0.914314	-0.224346	-0.205527	-0.214449	-0.738453	-0.943463	-0.673618	-0.678534	-0.806528	-1.25576	-0.0657778	-0.783799
AGR32	QAgr32.HEB25-4H.6	Drought stress	4H-97.2cM	49	4H	97.2	84.2	110.2	SCRI_RS_182626	HvCMF41)	0.699244	0.113661	0.099675	0.40418	0.0332248	0.0471293	0.708646	0.732132	0.510516	0.491739	0.694022	0.478528	0.528646	0.205421	0.559216	0.743204	0.104486	0.515078	0.0937681	0.0976141	0.597286	0.623695	0.099675	0.525077	0.518992
AGR32	QAgr32.HEB25-4H.7	Control	4H-111.3cM	27	4H	111.3	98.3	124.3	SCRI_RS_140963	Vrn-H217)	0.977811	1.51674	0.403733	0.511944	1.01878	0.534098	0.00567456	-0.56906	0.0361688	0.294551	0.0331078	0.514805	0.548199	1.49892	1.346	0.786942	0.534138	-0.0530518	0.516269	0.095308	0.528353	0.0615615	0.407952	0.665226	0.472721
AGR32		Drought stress	4H-113.4cM	98	4H	113.4	100.4	126.4	BOPA2_12_31422	Vrn-H217)	0.0724162	1.74167	-0.117926	0.0806748	1.97523	-0.00867081	-0.0175629	0.0162509	-0.22724	-0.279347	-0.391754	-0.21854	0.0313907	1.89085	1.43576	0.0965223	0.113377	0.0672157	0.176469	0.194975	0.0985532	-0.00753856	-0.363419	0.186736	-0.0553495
AGR32	QAgr32.HEB25-5H.1	Drought stress	5H-0cM	35	5H	0	-13	13	SCRI_RS_137053		0.037054	-0.0456846	0.0109653	0.039083	-0.025231	-0.0456846	-0.033782	0	0.0257547	-0.770364	-0.757036	0.00530107	0.0617479	-0.847839	-0.00802722	0.0170006	-0.0347193	0.0271803	0.0170006	-0.000937341	-0.0142656	-0.0199299	0.0560836	-0.725617	0.039083
AGR32	QAgr32.HEB25-5H.2	Drought stress	5H-29.1cM	43	5H	29.1	16.1	42.1	BOPA2_12_20576		0.0744402	0.0902975	0.0713792	0.0498059	0.8054	-0.513939	0.0328515	0.0243011	-0.00739047	0.036284	-0.10429	0.090162	0.769932	0.0235457	-0.0311912	0.775461	-0.622616	0.0496272	0.726256	0.109832	0.00724079	0.0511828	0.0713792	0.0407655	0.11242
AGR32	QAgr32.HEB25-5H.3	Control	5H-50cM	24	5H	50	37	63	SCRI_RS_171407		0.678961	1.23996	0.16857	0.132734	1.54353	0.670498	-0.0391469	2.6367	-0.120736	0.991607	-0.168464	0.264328	0.315758	0.584826	0.103358	-0.306817	0.0970666	0.364145	0.0563812	0.411965	0.491666	0.268229	0.197793	0.918656	0.689184
AGR32	QAgr32.HEB25-5H.4	Control	5H-94.7cM	43	5H	94.7	81.7	107.7	BOPA1_3398_163		1.45255	0.150488	0.0086145	-0.0744041	1.4105	-0.100955	-0.0995696	0.219934	0.026217	-0.0845769	0.319803	0.0785968	-0.00179986	0.36316	1.44922	0.15922	-0.0108596	-0.0189624	-0.0600895	1.56849	0.151044	-0.068316	1.62234	1.47511	0.0550717
AGR32	QAgr32.HEB25-5H.5	Control	5H-118cM	21	5H	118	105	131	SCRI_RS_15011		0.654231	-0.0649152	1.01217	0.177088	0.654231	0.0603449	0.103328	0.826977	0.561206	0.0890808	0.274387	0.597197	0.664403	0.0308299	0.647009	0.0327639	0.0780041	0.0548052	-0.00865676	0.00873804	0.488006	0.141252	1.12254	0.604267	0.740592
AGR32	QAgr32.HEB25-5H.6	Drought stress	5H-129.8cM	40	5H	129.8	116.8	142.8	SCRI_RS_157238	Vrn-H120), HvPhyC21)	0.62619	-0.295928	0.647068	-0.0733465	0.584618	-0.247583	-0.120912	-0.0398073	-0.157436	-0.329491	0.514241	-0.143441	-0.100684	-0.293134	-0.0449974	-0.320898	-0.109645	-0.111655	-0.147701	0.514882	-0.0970178	-0.10582	0.647162	-0.037318	-0.0292434
AGR32	QAgr32.HEB25-5H.7	Control	5H-137.9cM	43	5H	137.9	124.9	150.9	SCRI_RS_9455		1.42625	-0.00303695	0.299109	1.13573	0.875244	0.0860185	1.11298	1.80245	0.291557	0.514397	0.213195	-0.0637154	0.169949	0.341767	0.0383012	0.100307	0.286731	0.288129	0.102853	1.18928	0.306523	0.217481	2.28356	1.11022	0.826564
AGR32	QAgr32.HEB25-5H.8	Control	5H-152.4cM	33	5H	152.4	139.4	165.4	SCRI_RS_726		0.168052	-1.8764	0.058054	0.204358	-2.0227	-1.9127	0.134002	0.250322	0.168052	0.115094	0.168052	0.134002	0.14964	0.360321	0.168052	0.14964	0.0396417	0.0184123	0.0396417	0.14964	0.0396417	0.204358	0.058054	0.0396417	0.168052
AGR32		Drought stress	5H-152.4cM	46	5H	152.4	139.4	165.4	SCRI_RS_726		0.497228	-0.719566	0.689679	0.459001	-0.271298	-0.500516	0.528014	0.289496	0.351258	0.28672	0.762915	0.149873	0.355722	0.383136	0.534277	0.391351	0.306763	0.203748	0.298153	0.356011	0.445208	0.351628	0.504715	0.223338	0.652674
AGR32	QAgr32.HEB25-5H.9	Control	5H-169.4cM	70	5H	169.4	156.4	182.4	SCRI_RS_224854		0.0262872	-1.25084	-0.170141	-0.179443	-1.12873	-0.928613	-1.29937	-0.335979	-0.269674	-1.2279	-1.09572	-0.0406006	-1.0969	-0.97417	-0.908426	-1.07483	-1.21742	-1.07441	-1.18802	-1.22949	-0.142532	-0.0431432	-0.263111	-0.071609	-0.192394
AGR32	QAgr32.HEB25-6H.1	Drought stress	6H-24.5cM	20	6H	24.5	11.5	37.5	SCRI_RS_213960		0.452365	0.365035	0.0247666	0.362676	0.452365	0.0468243	0.399145	0.38128	0.362676	0.346431	0.3829	0.387948	0.346431	0.399145	0.365035	0.467014	0.362676	0.346431	0.38128	0.424417	0.365035	0.365035	0.470229	0.38128	0.399145
AGR32	QAgr32.HEB25-6H.2	Drought stress	6H-59.45cM	91	6H	59.45	46.45	72.45	BOPA2_12_10758		-0.257438	-0.633578	-0.14446	-0.0865121	-0.233936	0.776446	0.0598791	0.537647	-0.11751	-0.119214	-0.0944645	-0.15361	-0.161788	0.771845	-0.0272588	1.72104	-0.157968	-0.0422548	-0.814129	-0.0302736	-0.00574853	-0.00574853	-0.250584	0.0448502	-0.0789269
AGR32		Control	6H-63.1cM	47	6H	63.1	50.1	76.1	BOPA2_12_10392		-0.883055	-0.671078	-0.704955	-0.259944	-0.925697	0.683373	-0.0836326	-1.72509	-0.862129	-1.10955	-0.79783	-0.614735	-0.96289	0.683696	-0.975882	0.987579	-0.517623	-0.290412	-0.958632	-0.602507	-0.149282	-0.149282	-0.611509	-0.637718	-0.401981
AGR32	QAgr32.HEB25-6H.3	Drought stress	6H-95cM	36	6H	95	82	108	BOPA2_12_11494		0.123375	0.111704	0.0888795	0.0347889	0.145647	0.0324583	0.332107	0.0947743	0.105055	0.0888795	0.133705	0.0959101	0.0235761	0.0966259	0.0957912	1.1769	0.0947743	0.111704	0.0235761	0.203051	1.0278	0.0338571	0.0888795	0.259072	0.104673
AGR32	QAgr32.HEB25-7H.1	Drought stress	7H-0.6cM	69	7H	0.6	-12.4	13.6	SCRI_RS_101976	DWARF 3 (HvD3), CYTOCHROME P450 88A330)	0.0826972	-0.805996	-0.00626351	-0.745415	-0.727761	-0.744168	-0.764512	-0.706622	-0.674709	-0.552375	-0.0196387	-0.0556798	-0.0716392	-0.0851929	0.0643113	0.110696	-0.719575	-0.728817	0.00530022	0.00846004	-0.00626351	-0.00626351	0.0139297	0.0403353	0.0319568
AGR32	QAgr32.HEB25-7H.2	Control	7H-72.5cM	85	7H	72.5	59.5	85.5	BOPA2_12_11377	HvCO151), HvCCA1/HvLHY4)	-0.145412	-2.1741	-0.203648	-0.34411	-2.55551	-2.27167	-2.3143	-1.79263	-0.378433	-1.84573	-2.12968	-0.343776	-0.263213	-1.81655	-2.22375	-2.2392	-2.2044	-0.3201	-2.51635	-2.04482	-0.312121	-0.312121	-0.496462	-0.0161518	-0.218013
AGR32		Drought stress	7H-79.5cM	31	7H	79.5	66.5	92.5	BOPA2_12_30996		-0.176584	-0.639161	-0.236198	-0.571585	-0.68093	-0.649256	-0.330907	-0.626147	-0.32653	-0.6057	-0.720795	-0.439696	-0.559723	-0.382216	-0.196231	-0.896943	-0.905308	-0.034901	-0.670599	-0.608092	-0.357401	-0.357401	-0.220291	-0.074814	-0.304824
AGR32	QAgr32.HEB25-7H.3	Control	7H-99.8cM	96	7H	99.8	86.8	112.8	BOPA2_12_10362	HvRAX2/HvCMF729,30)	2.46682	-0.724335	0.0632797	-0.0504837	2.34325	-0.049405	-0.0340857	0.049017	0.0642629	0.01636	-0.0309576	-0.544786	0.0287075	2.4296	0.0458092	2.54878	-0.635703	-0.678318	0.0925902	2.31619	-0.0320756	-0.0320756	0.0632797	0.0327317	0.0327317
AGR32		Drought stress	7H-99.8cM	44	7H	99.8	86.8	112.8	BOPA2_12_10362	HvRAX2/HvCMF729,30)	0.909386	-0.413348	0.19753	0.298537	0.742361	0.0340147	0.301859	0.0801195	0.269418	0.0653433	0.0434968	-0.0636614	0.0505108	0.736629	0.227138	1.01865	-0.300138	-0.265861	0.271778	0.580566	0.227138	0.227138	0.19753	0.233822	0.201854
AGR32	QAgr32.HEB25-7H.3	Control	7H-116.1cM	47	7H	116.1	103.1	129.1	SCRI_RS_172062		1.00124	-3.3816	0.23498	0.0623069	-0.587966	-0.0974218	-0.317041	-0.00149669	-0.0424443	0.198834	-0.0396251	0.134965	0.0290462	-0.160567	0.433092	-0.782523	0.100949	-0.222446	0.157297	0.164574	-0.609138	-0.598952	0.0838464	0.208469	0.179506
AGR42	QAgr42.HEB25-1H.1	Drought stress	1H-48.5cM	23	1H	48.5	35.5	61.5	BOPA1_5798_867	HvCMF10/HvHXK1/Hva1	-0.00207236	-0.155807	-0.231959	-0.503513	-0.450374	-0.294171	-0.711328	0.73758	-0.766225	-0.237365	-0.325784	-0.692834	-0.424475	-0.246849	-0.0960343	-0.0733603	-0.528704	-0.257163	-0.517024	-0.521772	-0.039608	-0.039608	-0.359721	-0.692941	-0.260083
AGR42	QAgr42.HEB25-1H.2	Control	1H-86.9cM	32	1H	86.9	73.9	99.9	SCRI_RS_179987		-0.034135	-0.218859	-0.918523	-0.126567	-0.52482	-0.155587	-0.867348	-0.532261	-0.776672	-0.397997	-0.60617	-0.972013	-0.561398	-0.1391	-0.511574	-0.221302	0.00912494	-0.464623	-0.110606	-0.327211	-0.151562	-0.151562	2.37218	-0.442861	-0.358271
AGR42	QAgr42.HEB25-1H.3	Drought stress	1H-94.9cM	36	1H	94.9	81.9	107.9	SCRI_RS_188909	Ppd-H2/HvFT32)	0.129368	-0.276293	-0.420302	-0.186656	-0.526299	-0.235494	-0.854997	-0.707799	-0.786205	-0.231942	-0.75924	-0.617987	-0.75991	-0.231407	-0.642562	-0.459302	0.169635	-0.252322	-0.356483	-0.0737535	-0.186656	-0.186656	-0.335242	-0.371174	-0.386367
AGR42	QAgr42.HEB25-1H.4	Control	1H-122.1cM	50	1H	122.1	109.1	135.1	SCRI_RS_153450	HvELF34+5), HvCMF6a1), HvCMF6b1)	0.029278	-0.255242	-0.0539274	0.645752	-0.266344	-0.151428	-1.67267	-0.684194	-0.245607	-0.847242	-0.319905	-0.16689	-0.267658	-0.459912	-0.133144	-2.87269	-0.0963873	-0.650481	-0.455787	-0.765968	-0.180867	-0.180867	1.63097	1.36408	-0.288232
AGR42	QAgr42.HEB25-1H.4	Drought stress	1H-122.1cM	36	1H	122.1	109.1	135.1	SCRI_RS_153450	HvELF34+5), HvCMF6a1), HvCMF6b1)	0.175864	-0.0119449	-0.165005	0.118472	0.0453947	0.0067908	-0.888237	-0.210333	-0.0637641	0.0323105	0.00290972	-0.20909	-0.0365841	-0.0433902	-0.0249428	-1.15874	0.137149	-0.0101745	0.0453947	-0.0540589	0.0453947	0.0453947	0.812225	0.275376	0.464173
AGR42	QAgr42.HEB25-2H.1	Control	2H-15.4cM	29	2H	15.4	2.4	28.4	SCRI_RS_168461	REGULATOR OF AXILLARY MERISTEMS1 (HvRAX1)	-0.236608	-0.816606	-1.02221	-1.20807	-1.1075	-1.11548	-0.966182	-1.16812	-0.783328	-1.07037	-0.889737	-0.989779	-0.5319	-0.285563	-0.857129	-0.721747	-0.956772	-0.773572	-0.870197	-0.933039	-0.815851	-0.301331	-0.136778	0.0102307	-0.0955456
AGR42	QAgr42.HEB25-2H.1	Drought stress	2H-15.4cM	36	2H	15.4	2.4	28.4	BOPA2_12_31284	REGULATOR OF AXILLARY MERISTEMS1 (HvRAX1)	-0.73611	-0.770955	-0.914058	-0.884683	-1.32231	-0.872349	-1.3382	-0.850947	-1.2316	-0.884127	-0.78153	-1.294	-0.686571	-0.67274	-0.794036	-0.694723	-0.80238	-0.802538	-0.754545	-0.847257	-0.781412	-0.708648	-0.786764	-0.0379107	-0.526182
AGR42	QAgr42.HEB25-2H.2	Control	2H-51.9cM	36	2H	51.9	38.9	64.9	BOPA2_12_20688		-0.744572	-0.654182	-0.218137	-1.23619	-0.72405	-2.13223	-1.30604	-2.38585	-0.134909	-0.298748	-2.50998	-0.0172868	-0.0182115	-0.927794	-0.668714	-0.598471	-0.876035	-0.628199	-0.781692	-0.81091	-0.145511	-0.108011	-0.219429	-0.0221201	-1.30851
AGR42	QAgr42.HEB25-2H.2	Drought stress	2H-55.7cM	52	2H	55.7	42.7	68.7	SCRI_RS_162700	HvCEN7)	-0.603901	-0.358254	-0.804913	-0.876679	-0.518231	-0.852306	-0.835283	-0.44539	-0.105101	-0.833928	-1.02925	-0.787622	-0.49087	-0.773957	-0.0724383	-0.513971	-0.102385	-0.703142	-0.51442	-0.464052	-0.52835	-0.0413793	-0.804913	0.117822	-0.945276
AGR42	QAgr42.HEB25-2H.3	Control	2H-70.8cM	31	2H	70.8	57.8	83.8	SCRI_RS_182079	HvCO48)	-0.721362	0.185685	-0.910964	-0.134375	-0.0503506	0.278171	-0.961079	-0.772695	-0.949577	-0.626959	-1.5101	-0.851608	-0.670024	-0.314212	-0.289447	-0.127093	-1.29758	0.0848846	-1.05681	-0.00216044	-0.579924	0.14163	-0.910964	-1.52149	-0.51524
AGR42	QAgr42.HEB25-2H.4	Drought stress	2H-80.9cM	23	2H	80.9	67.9	93.9	SCRI_RS_221886	Vrs19)	-0.435474	-0.310367	-0.0510302	-0.694634	-0.568468	-0.28316	-0.473816	-0.676566	-0.45378	-0.254204	-0.46791	-0.351626	-0.198677	-0.315455	-0.351425	-0.648589	-0.73649	-0.383628	-0.653442	-0.221371	-0.280001	-0.383628	-0.0510302	-0.766084	-0.316289
AGR42	QAgr42.HEB25-2H.5	Control	2H-106.8cM	32	2H	106.8	93.8	119.8	SCRI_RS_184090	HvAPO2/BFL10)	-0.930906	0.0622333	-0.182488	-0.283817	-0.20866	0.182226	-0.115535	0.0316366	-1.73291	-0.973995	-1.04534	-0.125204	-0.074246	0.00490607	0.255161	-0.899678	-0.945535	-0.960928	-1.01001	-0.306529	-0.975592	-1.09434	-0.83076	-0.619823	-0.2243
AGR42	QAgr42.HEB25-2H.5	Drought stress	2H-109.3cM	70	2H	109.3	96.3	122.3	SCRI_RS_238606	HvAPO2/BFL10)	-0.321751	-0.653969	0.0771393	-0.630725	-0.613626	-0.622265	-0.634242	-0.601758	-0.362367	-1.04487	-0.711852	0.0547786	-0.615193	0.0557619	-0.925813	-0.677726	-1.07252	-0.675071	0.0190524	0.0822916	-0.663452	-0.0211003	-0.694723	0.0258174	-0.573333
AGR42	QAgr42.HEB25-2H.6	Control	2H-123.5cM	23	2H	123.5	110.5	136.5	SCRI_RS_144102		1.53752	0.273271	-0.222014	-0.175884	-0.0352724	1.54312	-0.200243	1.66024	-0.113396	-0.690369	-0.171647	-0.10312	0.307779	0.254824	-0.137754	0.429467	-0.489965	0.0886987	-0.401041	0.0886987	0.0886987	0.0886987	0.0101041	0.151182	0.263341
AGR42	QAgr42.HEB25-2H.7	Control	2H-141.5cM	30	2H	141.5	128.5	154.5	SCRI_RS_15119		1.93679	0.471276	0.355254	0.221785	0.780331	0.258607	0.238579	2.40716	-0.208571	0.112355	-0.0925764	0.388488	1.04269	0.309396	0.195754	0.183821	0.764598	0.33921	0.0661984	0.749254	0.676384	0.676384	0.756937	0.855512	0.180668
AGR42	QAgr42.HEB25-3H.1	Drought stress	3H-3.3cM	21	3H	3.3	-9.7	16.3	BOPA1_3344_1147		-0.390357	-0.214737	-0.563458	-0.47663	-0.35043	-0.653978	-0.621963	-0.230012	-0.519548	-0.452965	-0.589049	-0.452965	-0.325251	-0.26415	-0.345662	-0.584744	-0.557245	-0.26614	-0.429019	-0.392572	-0.588077	-0.588077	-0.299394	0.0225357	-0.499157
AGR42	QAgr42.HEB25-3H.2	Drought stress	3H-55.5cM	21	3H	55.5	42.5	68.5	SCRI_RS_179275		-0.0150839	-0.0816261	0.894599	-0.122981	-0.00485306	0.0425951	0.495364	0.154175	0.202563	0.167698	0.159662	0.649864	-0.0198781	-0.0373966	0.415149	0.178998	0.0351757	0.131047	0.0601859	0.118576	0.0545804	0.627192	0.885741	0.59707	0.673075
AGR42	QAgr42.HEB25-3H.3	Control	3H-71.5cM	96	3H	71.5	58.5	84.5	BOPA2_12_11517		0.453293	0.15913	1.04999	0.175723	-3.01331	0.496657	1.21127	0.174528	0.794088	-2.01209	0.157226	0.965283	0.164646	0.158787	1.48326	-2.07477	-2.17116	-0.252166	-2.0921	0.543083	-1.63676	-0.990796	1.04999	0.438742	0.406606
AGR42	QAgr42.HEB25-3H.4	Drought stress	3H-83.9cM	58	3H	83.9	70.9	96.9	BOPA2_12_31367		0.669763	1.57843	0.387779	0.622061	0.382771	0.804679	0.66417	0.923861	0.669144	0.492543	0.693294	0.512615	0.630143	1.85587	1.0307	0.714063	0.789103	0.471795	0.735646	0.809081	0.781839	0.781839	0.546761	0.235877	-0.0271733
AGR42	QAgr42.HEB25-3H.5	Control	3H-104.5cM	45	3H	104.5	91.5	117.5	BOPA2_12_31220	Hv20ox2/denso/sdw113)	2.27199	2.33769	2.36858	2.08523	-1.10051	1.90904	1.33172	3.61055	2.18571	1.93388	2.73039	2.48244	2.20754	2.32395	2.35898	2.0409	1.96904	2.22245	2.12305	2.35152	2.37696	2.37696	2.27199	-0.276964	1.29378
AGR42	QAgr42.HEB25-3H.5	Drought stress	3H-107.05cM	51	3H	107.05	94.05	120.05	BOPA2_12_30926	Hv20ox2/denso/sdw113)	1.14799	0.590575	0.895006	0.559852	-0.13241	0.441877	0.386933	0.795765	0.655732	0.553168	2.4692	0.116956	1.25314	0.61711	2.00316	0.611197	0.598225	0.474345	0.410761	0.424971	0.590445	0.590445	1.14799	0.648193	0.214103
AGR42	QAgr42.HEB25-3H.6	Control	3H-120.7cM	22	3H	120.7	107.7	133.7	SCRI_RS_189161		-1.26992	-1.30541	-1.10093	-1.07492	-1.24331	-1.26012	-1.34521	0.349155	-1.07783	-1.16661	-1.13999	-1.01516	-1.38813	-1.26012	-1.23973	-1.12608	-1.30179	-0.435185	-1.31143	-0.286193	-0.267605	-0.249048	-1.26992	-0.617176	-1.10082
AGR42	QAgr42.HEB25-3H.7	Drought stress	3H-143.5cM	51	3H	143.5	130.5	156.5	SCRI_RS_118833		-0.710966	0.0449104	-0.106897	-0.0868985	-0.141708	-0.750393	-0.0246654	-0.109911	-0.092692	-0.0782446	-0.833438	-0.0350227	-1.32071	-0.738185	-0.75459	-0.471189	-0.0883481	-0.0750683	-0.128487	-0.0843903	0.0258877	0.0258877	-0.209926	-0.0566384	-0.00562903
AGR42	QAgr42.HEB25-4H.1	Drought stress	4H-3.5cM	43	4H	3.5	-9.5	16.5	BOPA2_12_20274	8th barley FT gene	0.402201	-0.0780869	-0.0686716	-0.156917	0.375768	-0.0780869	-0.188681	-0.151917	-0.0756421	-0.0426742	-0.0162415	-0.109821	-0.0833886	-0.0186863	1.58793	0.0490662	-0.0504205	-0.0539155	-0.164663	0.0730541	-0.0893282	-0.0893282	0.130341	1.24061	-0.0616618
AGR42	QAgr42.HEB25-4H.2	Control	4H-15cM	38	4H	15	2	28	SCRI_RS_105960		0.286212	0.108786	1.85564	0.0385404	0.286212	0.0465039	-0.0147185	0.0841805	0.102635	-0.0748971	0.0108915	0.159215	0.133352	-0.0237416	0.264518	1.67811	-0.0839202	0.062047	-0.0748971	1.70967	-0.0216382	-0.0216382	1.85564	0.271169	0.124329
AGR42	QAgr42.HEB25-4H.3	Control	4H-43.5cM	48	4H	43.5	30.5	56.5	SCRI_RS_190764		0.41519	-0.77664	0.433001	1.04319	0.0817654	-1.26369	-0.0934938	0.834772	-0.346045	-1.57389	-0.220775	-1.33946	-0.817057	0.596775	0.045056	0.845818	-0.0965946	0.244266	-0.62054	0.142008	-0.0612617	0.188157	0.433001	0.191193	-0.163398
AGR42	QAgr42.HEB25-4H.4	Control	4H-78.5cM	24	4H	78.5	65.5	91.5	BOPA1_9149_1316		0.556931	-0.761703	-1.15884	-0.884909	-0.779009	-0.78503	-1.0592	-0.719549	-0.967229	-0.746529	-0.786866	-1.13328	-0.56442	-0.737353	-0.762599	-0.695549	-0.840605	-0.919629	-0.900898	-0.932396	-0.779231	-0.803581	-1.15884	-0.0593394	-0.846413
AGR42	QAgr42.HEB25-4H.5	Control	4H-113.4cM	54	4H	113.4	100.4	126.4	BOPA2_12_31422	Vrn-H217)	0.929661	2.50958	0.497431	0.837979	1.78066	0.316366	-0.254992	-0.220587	-0.340485	0.00728882	-0.360701	1.43601	0.461488	1.87272	1.71868	0.479479	0.318463	-0.0157921	-0.36235	0.054542	1.21199	-0.231844	0.361332	0.362148	0.540531
AGR42	QAgr42.HEB25-4H.5	Drought stress	4H-113.4cM	73	4H	113.4	100.4	126.4	BOPA2_12_31422	Vrn-H217)	0.660931	1.64813	-0.0711312	-0.0938582	1.82333	0.403543	-0.268174	0.546165	0.389091	-0.285361	-0.257714	0.468846	0.544034	1.85022	0.974991	0.668887	0.575614	0.522155	0.563173	0.636288	0.545532	0.62198	-0.231666	0.625739	-0.0908233
AGR42	QAgr42.HEB25-5H.1	Drought stress	5H-0cM	45	5H	0	-13	13	SCRI_RS_137053		0.0501581	0.202063	0.180416	0.230102	0.176417	0.202063	0.202063	0.230102	0.176417	-0.803502	-0.747962	0.238989	0.227606	-0.782392	0.176417	0.236493	0.145963	0.18896	0.209509	0.18896	0.176417	0.189519	0.337938	-0.672163	0.167314
AGR42	QAgr42.HEB25-5H.2	Drought stress	5H-40cM	27	5H	40	27	53	SCRI_RS_207769		0.040336	0.0498892	0.233102	-0.164266	0.384948	-0.505497	0.00209369	0.204362	0.0377485	0.383586	-0.0360965	0.102263	0.331178	0.194493	-0.0686168	0.367808	-0.774499	0.15963	0.0688801	-0.252616	0.0967343	0.261588	0.233102	0.180516	0.163767
AGR42	QAgr42.HEB25-5H.3	Control	5H-73.3cM	32	5H	73.3	60.3	86.3	SCRI_RS_219608		1.88057	0.0161307	1.7174	0.174507	0.0464884	0.0464884	0.226064	0.0807408	0.110896	0.0562113	0.0884094	0.766134	0.0273024	0.0562113	0.0273024	0.762845	0.043433	0.706707	-0.00144871	0.758263	0.11884	0.0899312	1.86147	0.920121	0.0819872
AGR42	QAgr42.HEB25-5H.3	Drought stress	5H-77.1cM	23	5H	77.1	64.1	90.1	BOPA1_39_843		0.730631	-0.0996128	0.718539	-0.195667	-0.275156	-0.275156	0.439172	0.29671	0.568721	-0.0976482	-0.00125242	0.0197033	-0.064154	0.2016	-0.0181595	0.2016	-0.064154	-0.020124	-0.020124	0.437394	0.218507	0.218507	0.510871	0.208494	0.635671
AGR42	QAgr42.HEB25-5H.4	Control	5H-95.1cM	27	5H	95.1	82.1	108.1	BOPA2_12_30845	HvPRR951)	0.718432	1.30957	0.341539	0.0904233	0.86444	0.279353	0.0800153	1.36715	0.0270422	0.0328442	1.13853	0.341539	0.41096	1.39545	0.629069	1.03928	0.222897	0.142201	0.064798	1.01547	0.420972	0.0666425	0.89356	0.816136	0.317758
AGR42	QAgr42.HEB25-5H.5	Drought stress	5H-135.4cM	20	5H	135.4	122.4	148.4	BK_04		0.653248	-0.501511	-0.297712	-0.371023	-0.00357426	-0.419666	-0.13622	-0.148896	-0.186181	-0.395573	-0.302745	-0.595011	-0.396109	-0.423068	-0.382837	-0.499959	-0.465718	0.13976	-0.457995	0.0279306	-0.338253	-0.338253	0.661544	-0.00411768	-0.0255872
AGR42	QAgr42.HEB25-5H.6	Control	5H-146.1cM	25	5H	146.1	133.1	159.1	SCRI_RS_189174		0.609691	-1.38046	-0.345584	0.454985	-1.1917	-1.67952	0.677826	0.702757	-0.181734	0.217172	-0.943667	-0.29393	-0.225902	0.0213154	-0.702952	-0.289077	-0.126919	-0.11472	-0.333531	0.0697033	-0.14521	-0.304937	1.79807	1.11583	-0.443747
AGR42	QAgr42.HEB25-5H.7	Drought stress	5H-152.4cM	55	5H	152.4	139.4	165.4	SCRI_RS_726		0.34361	-0.754274	0.629621	0.410843	-0.570064	-0.763613	1.00297	0.37034	0.106511	0.549576	0.318556	0.128029	0.207122	0.682187	0.526225	0.651186	0.519343	0.549353	0.604734	0.619586	0.894165	0.778636	0.797091	0.143174	0.642171
AGR42	QAgr42.HEB25-5H.8	Control	5H-169.4cM	39	5H	169.4	156.4	182.4	SCRI_RS_224854		-0.0816326	-1.23576	-0.648336	-0.29869	-1.26694	-0.762894	-1.13751	-0.604864	-0.391991	-1.10208	-0.969354	-0.183051	-0.894845	-0.794082	-0.705307	-0.868969	-1.46487	-0.884832	-1.31046	-1.14436	-0.294865	-0.0796628	-0.476385	-0.692513	-0.563336
AGR42	QAgr42.HEB25-6H.1	Control	6H-3.8cM	52	6H	3.8	-9.2	16.8	BOPA2_12_31233		2.21726	0.357276	0.286132	0.301232	2.52456	0.34111	0.341439	0.463529	0.142579	0.300902	0.0606973	2.71219	0.526577	0.0218859	0.346556	0.357276	0.300902	0.0204897	0.357276	0.347759	0.341439	0.341439	0.357276	0.290775	0.275412
AGR42	QAgr42.HEB25-6H.2	Control	6H-51cM	42	6H	51	38	64	SCRI_RS_204495	HvGR-RBP124+25), HvCO78), HvCO58), HvCry1a16), HvCry216), HvPRR1/HvTOC11)	-1.32414	-0.363092	-0.86173	-0.204262	-1.32414	0.354686	-1.27854	-0.741222	-1.31056	-1.43905	-0.84799	-1.29013	-1.21968	0.159514	-1.29004	0.269979	-1.50334	-0.381393	-0.824886	-0.783167	-0.130588	-0.130588	-0.954585	-1.09265	-0.234888
AGR42	QAgr42.HEB25-6H.3	Drought stress	6H-59.45cM	34	6H	59.45	46.45	72.45	BOPA2_12_10758		-0.412437	-0.144272	-0.368598	-0.106948	-0.404067	0.682145	-0.245478	0.272967	-0.389139	-0.498084	-0.0888284	-0.339681	-0.309864	0.596676	-0.208483	0.70777	0.334072	-0.0662699	-0.477527	-0.166717	-0.00703665	-0.00703665	-0.416707	0.0687716	-0.0996352
AGR42	QAgr42.HEB25-6H.4	Control	6H-91.7cM	24	6H	91.7	78.7	104.7	SCRI_RS_235665		0.418555	0.1043	0.310181	0.588547	0.478979	0.0267305	0.0743279	0.780123	0.141554	0.103406	0.158891	0.836892	1.32329	0.67584	0.21983	1.65938	0.713988	0.0220178	0.00661862	0.631136	1.15211	0.638038	0.310181	0.630117	0.855593
AGR42	QAgr42.HEB25-7H.1	Control	7H-1.5cM	70	7H	1.5	-11.5	14.5	SCRI_RS_235318	DWARF 3 (HvD3), CYTOCHROME P450 88A330)	-0.0870436	-0.681609	1.34639	-0.719292	0.76597	0.865126	-0.773146	-0.645472	0.696052	0.855404	-0.0336046	-0.123691	1.36821	1.32315	-0.043766	0.251466	-1.76364	0.908408	-0.0400867	1.41238	1.3714	1.3714	1.34639	1.85732	1.37212
AGR42	QAgr42.HEB25-7H.2	Control	7H-27.6cM	32	7H	27.6	14.6	40.6	SCRI_RS_193769		-0.566742	-0.420491	-1.45652	-1.06458	-1.41513	-1.27792	-0.399566	-0.225733	-1.33261	-0.340351	-0.689165	-0.227021	-0.432398	-1.32916	-0.425323	-0.393948	-0.468014	-1.31029	-1.2783	-0.357478	-0.570348	-0.570348	-1.45652	-0.912595	-0.247478
AGR42		Drought stress	7H-27.6cM	37	7H	27.6	14.6	40.6	SCRI_RS_193769		0.162148	-0.0441162	-1.01499	-0.732998	-0.551577	-0.636712	-0.402394	0.574815	-0.903608	-0.140128	0.11724	0.0555233	-0.00889132	-0.553184	-0.433239	-0.0173956	-0.0535603	-0.56091	-0.560814	0.358617	-0.0639152	-0.0639152	-1.01499	-0.81857	-0.0427047
AGR42	QAgr42.HEB25-7H.3	Control	7H-72.5cM	59	7H	72.5	59.5	85.5	BOPA2_12_11377	HvCO151), HvCCA1/HvLHY4)	0.356464	-1.69747	0.0642051	-0.576261	-2.06468	-1.55556	-1.53769	-0.993097	-1.11927	-1.64729	-2.13167	-0.57592	-0.387986	-1.57632	-1.45539	-2.08345	-2.08629	0.0810959	-2.05951	-2.09517	-1.0467	-1.0467	-0.252846	0.477301	-0.490349
AGR42	QAgr42.HEB25-7H.3	Drought stress	7H-72.5cM	35	7H	72.5	59.5	85.5	BOPA2_12_11377	HvCO151), HvCCA1/HvLHY4)	-0.153062	-0.699412	-0.0322608	-0.323439	-0.788063	-0.679316	-0.604002	-0.727223	-0.291495	-0.675	-0.784816	-0.307476	-0.605026	-0.58169	-0.564235	-1.01457	-1.04885	-0.0888794	-0.695889	-0.912401	-0.393739	-0.393739	-0.113841	-0.0478058	-0.334024
AGR42	QAgr42.HEB25-7H.4	Control	7H-99.8cM	68	7H	99.8	86.8	112.8	BOPA2_12_10362	HvRAX2/HvCMF729,30)	2.04396	-0.677377	-0.0473571	-0.118784	1.64207	-0.192178	-0.0998248	0.548688	0.0485616	-0.118647	-0.149604	-0.297659	-0.0293816	1.94483	0.0279792	2.13637	-0.445908	-0.659401	0.089195	1.57516	-0.356842	-0.356842	-0.0473571	-0.0685476	-0.0495887
AGR42		Drought stress	7H-102.2cM	87	7H	102.2	89.2	115.2	BOPA1_3900_611	HvRAX2/HvCMF729,30)	0.824598	-1.47567	0.245158	0.100815	0.684052	0.0237917	0.136739	0.0411738	0.119182	-0.0266845	-0.0387147	-1.076	-0.00781852	0.692929	0.278347	0.844632	-1.30113	-1.23819	0.116339	0.409146	0.237882	0.237882	0.245158	0.27681	0.260401
AGR42	QAgr42.HEB25-7H.5	Control	7H-120cM	52	7H	120	107	133	SCRI_RS_5518	HvCO68)	0.102775	-0.833491	2.12059	-0.126177	1.69078	1.83234	-0.213915	0.0382749	-0.141812	-0.032776	-0.324046	0.409111	0.0550451	0.281465	1.74329	0.123718	-0.0291605	-0.188573	0.135713	1.90842	-0.382855	-0.382855	0.429242	-0.0117832	-0.229204
AGR52	QAgr52.HEB25-1H.1	Drought stress	1H-51.6cM	36	1H	51.6	38.6	64.6	BOPA1_6118_595		0.0115328	-0.500694	-0.143751	-0.418274	-0.146141	-0.421825	-1.69747	1.74435	-1.79186	-0.271768	-0.43947	-0.462942	-0.554113	-0.421825	-0.042387	-0.168205	-1.88105	-0.295144	-0.656299	-0.366193	-0.188154	-0.188154	-0.31582	-0.759778	-0.435241
AGR52	QAgr52.HEB25-1H.2	Control	1H-61.5cM	25	1H	61.5	48.5	74.5	SCRI_RS_120605		1.10888	0.581327	-0.22032	-0.17111	0.0646192	0.985538	-1.44445	1.60067	-1.55659	-0.305708	0.795681	-0.316083	-1.60598	0.748684	0.923922	-0.314248	-1.72666	-0.61768	-0.31805	-0.111106	-0.315885	-0.315885	-0.61768	-1.76028	-0.505855
AGR52	QAgr52.HEB25-1H.3	Control	1H-81cM	84	1H	81	68	94	SCRI_RS_9158		0.337552	0.78442	-2.4223	-1.76626	0.531934	0.549051	-2.08864	0.605916	-2.12884	-2.12971	0.683812	-2.4223	0.673528	0.824312	0.586436	-2.07873	0.874791	-1.86183	0.956102	-1.95835	-2.41502	-2.41502	1.02472	-1.99238	0.263348
AGR52	QAgr52.HEB25-1H.3	Drought stress	1H-83.7cM	38	1H	83.7	70.7	96.7	SCRI_RS_168562		0.000744931	-0.817462	-1.16108	-0.198796	-1.1321	-0.610186	-1.32653	-1.15202	-1.2809	-0.790811	-0.678753	-1.13363	-1.31418	-0.675383	-1.24453	-0.903334	0.0589134	-0.743494	-0.832152	-0.143064	-0.175018	-0.175018	-0.901744	-0.902195	-0.569337
AGR52	QAgr52.HEB25-1H.4	Control	1H-100.1cM	49	1H	100.1	87.1	113.1	SCRI_RS_106752	HvAdh/ HEXOKINASE 2(HvHXK2)	0.331518	0	-0.130651	-0.130651	0.200867	-0.815906	-0.097359	-0.130651	-0.815906	-0.815906	-0.617229	-0.953688	0.200867	3.83168	-0.097359	-0.130651	0.234159	-0.130651	-0.953688	0.234159	-0.235141	-0.235141	4.03353	-0.033292	-0.097359
AGR52	QAgr52.HEB25-2H.1	Control	2H-8.3cM	35	2H	8.3	-4.7	21.3	SCRI_RS_150792		-0.0396256	-1.6638	-2.42873	-1.91012	-1.88362	-1.90999	0.00676327	-1.73889	-1.2373	-1.69231	-1.10912	-2.52906	1.07934	-1.2924	-0.119015	-0.31471	-0.693048	-4.51982	-1.6346	-4.63518	-1.85246	-1.82209	-0.154105	-0.11232	-1.62617
AGR52	QAgr52.HEB25-2H.2	Drought stress	2H-18.9cM	31	2H	18.9	5.9	31.9	SCRI_RS_233272		-1.56537	-0.651018	-1.79108	-1.8217	-2.2878	-1.28745	-2.49444	-1.99221	-2.39347	-1.57695	-0.926026	-2.21693	0.320374	-1.16572	-1.05108	-0.211737	-1.12606	-1.26219	-1.30789	-1.34334	-1.77615	-1.77615	-1.28057	-0.71885	-1.36589
AGR52	QAgr52.HEB25-2H.2	Control	2H-26.2cM	28	2H	26.2	13.2	39.2	BOPA1_7747_1056		-0.550181	-1.54002	-0.150282	-0.591341	-1.48688	-0.467212	-0.41407	-0.491099	-1.62273	1.00573	-0.59279	-0.588345	-0.491099	-1.54002	-1.51939	0.406947	-1.53535	-0.637305	-0.560276	-0.665863	-0.637305	-0.637305	0.429333	0.951086	-0.0956393
AGR52	QAgr52.HEB25-2H.3	Control	2H-48.95cM	38	2H	48.95	35.95	61.95	BOPA2_12_31127		-0.824219	-0.582355	-0.621375	-1.71864	0.983633	-0.326417	-2.16921	-5.48768	-1.85073	-1.41282	-2.40046	-0.622699	-0.785665	-0.718257	-1.36344	-1.52758	-1.2858	-2.20398	-0.611084	-2.18922	-0.947583	-1.29755	-0.685478	1.07352	-1.15788
AGR52	QAgr52.HEB25-2H.4	Drought stress	2H-62.7cM	25	2H	62.7	49.7	75.7	SCRI_RS_201814	HvCEN7)	-0.387078	-0.526762	-0.53103	-0.828712	-0.0443359	-1.36538	-0.769566	-1.27515	-0.333622	-0.515091	-1.6007	-0.470198	-0.314808	-1.04985	-0.61194	-0.520015	-0.577413	-0.956236	-0.613431	-0.728836	-0.108127	-0.30899	-0.53103	-0.203626	-1.57079
AGR52	QAgr52.HEB25-2H.5	Drought stress	2H-81.5cM	27	2H	81.5	68.5	94.5	SCRI_RS_159462	Vrs19)	-0.482125	-1.25168	-0.437564	-0.738817	-0.674706	-1.10703	-0.763996	-0.702139	-0.830943	-0.297747	-1.43204	-0.772217	-0.179107	-0.782285	-0.544706	-0.777417	-1.44223	-1.14639	-1.39751	-0.226084	-0.43804	-0.677744	-0.437564	-0.699753	-0.743941
AGR52	QAgr52.HEB25-2H.6	Control	2H-94.55cM	21	2H	94.55	81.55	107.55	SCRI_RS_154713		-0.0391465	-0.0903999	-0.736428	-1.01767	-1.87516	0.933403	-0.863138	-0.816374	-0.962049	-0.415028	-0.996452	-2.03941	-0.249498	-0.0903999	0.76559	-0.626811	-0.586761	-0.790529	-0.0903999	-1.94411	-2.26546	-0.80757	-0.736428	0.114091	0.35324
AGR52	QAgr52.HEB25-2H.7	Control	2H-109.6cM	27	2H	109.6	96.6	122.6	BOPA2_12_10739	HvAPO2/BFL10)	-0.358385	0.392492	-0.245629	-0.0299472	0.456195	-0.0018874	-0.101351	1.13587	-2.88281	-0.565569	-2.03625	0.41918	-0.243924	0.358886	0.282461	-0.254031	-3.08642	-0.458184	-0.348121	-0.63682	-0.811577	-0.811577	-2.32229	-1.46474	0.315385
AGR52	QAgr52.HEB25-2H.8	Drought stress	2H-120.75cM	33	2H	120.75	107.75	133.75	BOPA2_12_30942		-1.68242	0.227696	0.168286	-0.286893	-0.3046	0.000229515	0.114633	-0.0228303	-1.02515	-1.51043	-0.30692	0.140059	-0.0867207	0.309578	-0.796987	-0.227906	-1.13742	-0.219865	0.20642	0.0373556	-0.105128	0.15719	-0.688774	0.109196	-0.404066
AGR52	QAgr52.HEB25-2H.9	Control	2H-138.2cM	41	2H	138.2	125.2	151.2	SCRI_RS_155544		2.38849	1.36899	0.814044	1.47412	1.26456	1.49524	1.05132	3.49942	-0.191631	0.23139	0.659441	1.16917	2.40698	2.27343	1.24697	1.23434	2.75279	1.2412	2.24925	2.65173	0.322345	0.322345	1.07061	1.0167	1.28737
AGR52	QAgr52.HEB25-2H.10	Drought stress	2H-146.4cM	20	2H	146.4	133.4	159.4	SCRI_RS_227525	Ertr67 HvAP2(Zeo)31)	1.47494	0.55352	0.199023	0.860534	0.100112	0.160316	0.261998	1.09385	0.0851596	0.108064	-0.0523128	0.163911	0.991917	0.190832	0.321189	-0.0037311	0.868202	0.0399782	0.124874	1.10605	0.258756	0.258756	0.0618535	0.168224	0.219498
AGR52	QAgr52.HEB25-3H.1	Control	3H-0cM	26	3H	0	-13	13	BOPA1_5029_1423		-0.177598	-1.7631	-2.34089	-0.911076	-0.253395	-2.01858	-2.04753	-0.192672	-0.932775	-1.60003	-1.59041	-1.72111	-0.402697	-0.806911	-0.599399	-0.9803	-1.61962	-0.989841	-2.02664	-1.61962	-1.3696	-1.3696	-0.758908	0.746121	-0.624392
AGR52	QAgr52.HEB25-3H.1	Drought stress	3H-3.3cM	63	3H	3.3	-9.7	16.3	BOPA1_3344_1147		-0.912566	-0.0549665	-1.19317	-1.20847	-1.04892	-1.21472	-1.20447	-0.797725	-1.16029	-1.12652	-1.12562	-1.12652	0.0088735	-1.1251	-0.828898	-1.13535	-1.07915	-0.134423	-1.10663	-0.0750251	-1.04625	-1.04625	-0.818904	0.202963	-1.12678
AGR52	QAgr52.HEB25-3H.2	Control	3H-43.9cM	32	3H	43.9	30.9	56.9	BOPA2_12_11117		-0.711693	-0.389236	1.05166	0.33953	-4.17432	-0.239426	-2.82257	0.385666	-0.115361	0.35352	0.520922	-0.19488	0.471253	0.459073	0.276584	-1.18986	-2.93001	0.531232	0.531232	2.66162	-0.221085	0.288587	0.764766	2.46953	0.692933
AGR52	QAgr52.HEB25-3H.3	Control	3H-76.1cM	76	3H	76.1	63.1	89.1	BOPA2_12_30663		-0.116547	-0.125429	0.123545	0.0438714	-5.40943	-0.0722446	2.44527	1.19753	-0.0499934	-0.156621	0.165176	0.196368	-0.125429	-0.0435674	2.60094	-0.100808	-0.0234974	-5.45314	-0.00603517	-0.0947156	-0.109369	2.33386	0.167897	-4.11967	-0.146358
AGR52	QAgr52.HEB25-3H.4	Drought stress	3H-83.9cM	68	3H	83.9	70.9	96.9	BOPA2_12_31367		1.41615	2.5991	1.32194	1.67567	1.14504	1.28411	1.19818	1.63198	1.36222	1.19759	1.3431	1.30037	1.63756	2.86749	1.78441	1.41387	1.41214	1.01285	1.61021	1.53387	1.55155	1.55155	1.35036	0.20269	0.205213
AGR52	QAgr52.HEB25-3H.5	Control	3H-100.7cM	58	3H	100.7	87.7	113.7	BOPA1_4025_300	HvCMF11)	3.1997	4.1761	2.71134	2.58432	1.54506	3.42505	3.36753	3.58345	1.1963	2.72835	3.14466	2.82737	3.08193	4.29493	3.58316	2.60766	2.40756	2.6252	3.39405	2.50115	2.5151	2.5151	3.1997	2.60144	2.84566
AGR52	QAgr52.HEB25-3H.5	Drought stress	3H-100.7cM	23	3H	100.7	87.7	113.7	BOPA1_4025_300	HvCMF11)	1.16899	1.01564	1.45999	0.987687	0.619843	1.01564	0.937166	1.04032	0.621297	0.727192	1.21215	0.857766	0.866354	1.01564	1.55483	0.961594	0.930257	0.967424	0.967424	0.967424	0.94974	0.94974	1.16899	1.05018	0.944305
AGR52	QAgr52.HEB25-3H.6	Drought stress	3H-139cM	27	3H	139	126	152	BOPA2_12_20505		-0.578924	0.232681	0.0400296	-0.0237861	-0.185393	-0.862115	0.150909	-0.0103267	0.10051	0.301894	-0.606092	0.183897	-2.36913	-0.208977	-0.533476	0.126821	0.133817	-0.505861	0.0486256	0.178199	-0.395788	-0.395788	-0.297021	-0.452145	0.188761
AGR52	QAgr52.HEB25-4H.1	Control	4H-51.9cM	39	4H	51.9	38.9	64.9	SCRI_RS_151735	HvCO161), HvPRR591), HvPRR731), PhyB16)	2.9725	0.251893	0.606616	0.37356	0.778164	0.453385	0.573506	0.413008	-0.313996	-1.19623	-0.122127	-0.967388	-1.83869	1.54472	-0.207804	3.75566	-2.01658	-1.25801	-0.762321	-0.410996	-0.155213	-1.19842	0.606616	0.302062	0.0579756
AGR52	QAgr52.HEB25-4H.2	Control	4H-73.5cM	27	4H	73.5	60.5	86.5	SCRI_RS_179438		0.267018	-0.962498	-1.30779	-1.32694	-0.269825	-1.61418	-1.56258	-0.869048	-3.41517	-0.687341	-0.635696	-2.91509	-0.316238	-1.32856	-0.014996	-0.533185	-0.193316	-1.67583	-0.926596	-1.10542	-1.24812	-1.66392	-1.30779	-0.292646	-1.06189
AGR52	QAgr52.HEB25-4H.3	Drought stress	4H-103.9cM	41	4H	103.9	90.9	116.9	SCRI_RS_179398	TILLERING AND DWARF 1 30)	2.22688	2.17495	1.1819	0.73772	2.18487	1.07723	0.773104	1.76063	0.885617	-0.123907	0.602134	1.08542	1.55411	2.23974	1.57333	1.71355	1.10062	1.11451	1.11791	1.62838	1.83384	0.749731	0.657185	2.0433	0.708074
AGR52	QAgr52.HEB25-4H.4	Control	4H-113.4cM	86	4H	113.4	100.4	126.4	BOPA2_12_31422	Vrn-H217)	0.327804	5.74153	0.218269	0.60456	5.35737	0.804756	-0.0878383	0.269488	-1.88437	-0.55101	-0.567598	0.186738	0.224439	5.69829	4.92427	0.35379	0.644159	0.201315	0.327397	0.172164	1.00756	-0.164192	0.199242	0.558676	-0.02239
AGR52	QAgr52.HEB25-5H.1	Control	5H-0cM	55	5H	0	-13	13	BOPA2_12_30543		2.91735	0.0703321	0.380597	0.348703	-2.53774	0.102226	2.97213	0.327052	-2.19804	-1.63758	0.00550964	0.319272	0.123877	-0.00227034	-2.49794	0.327052	-0.43659	-0.841109	0.0271608	-0.736481	-2.45476	-1.65923	0.209549	-2.34412	-0.533306
AGR52	QAgr52.HEB25-5H.2	Control	5H-95.1cM	75	5H	95.1	82.1	108.1	BOPA2_12_30845	HvPRR951)	-0.175764	2.26951	-0.0870946	-0.0436503	-1.37847	-0.591616	-0.564165	3.70411	-1.47436	-0.418017	3.39094	-0.24431	-1.46432	3.73853	-1.19849	3.39094	-1.59399	-0.564989	-1.43685	-1.52544	-0.358386	-0.591616	0.0905518	-0.322019	-0.270937
AGR52	QAgr52.HEB25-5H.2	Drought stress	5H-95.1cM	38	5H	95.1	82.1	108.1	BOPA2_12_30845	HvPRR951)	0.0139722	1.38923	-0.0729606	0.0379229	-0.0869328	-0.19398	-0.0729606	1.62558	-0.00444363	-0.0121782	1.57972	0.0379229	-0.129907	1.69061	-0.129907	1.49628	-0.0865876	-0.180008	-0.00444363	0.0528479	0.0974143	-0.0729606	0.0974143	-0.0726154	0.0139722
AGR52	QAgr52.HEB25-5H.3	Control	5H-149.7cM	71	5H	149.7	136.7	162.7	SCRI_RS_192640		-0.272478	-0.634045	-0.824997	-0.4577	-0.687317	-0.938186	-0.236876	2.90297	-0.928023	2.08293	-0.764003	1.61294	-0.945471	-0.392	2.04901	0.174407	-0.614209	-0.925692	-0.673305	-0.651893	-0.238451	-0.710397	2.65398	2.71356	-0.973464
AGR52	QAgr52.HEB25-5H.4	Drought stress	5H-159.5cM	22	5H	159.5	146.5	172.5	BOPA1_2244_3247		1.35721	-0.123787	-0.0595275	-0.146244	-0.14048	-0.34068	0.178797	0.478143	-0.18801	-0.163568	-0.19192	-0.205991	0.191718	0.632037	0.0847106	0.196791	0.09764	0.0748206	0.168786	0.129471	0.228526	1.36102	0.143452	0.106959	-0.1082
AGR52	QAgr52.HEB25-6H.1	Control	6H-3.8cM	85	6H	3.8	-9.2	16.8	BOPA2_12_31233		6.21907	0.639405	0.53598	0.484535	6.2359	0.768411	0.681348	0.734179	0.364631	0.333696	0.379537	6.08176	0.321675	0.503139	0.434964	0.658572	0.433003	0.383519	0.606563	0.433305	0.491352	0.491352	0.4666	0.495992	0.590201
AGR52	QAgr52.HEB25-6H.2	Control	6H-37cM	42	6H	37	24	50	SCRI_RS_157552		-1.65345	-1.55495	-1.33161	-1.65386	-1.65345	-0.967579	-1.27379	-1.61666	-1.59215	-1.61277	-1.57557	-1.31099	-1.30314	-0.291162	-1.65345	1.50941	-1.61277	-1.65386	-1.59215	-1.58818	-1.58429	-1.58429	0.868745	-1.25117	-0.0558687
AGR52	QAgr52.HEB25-6H.3	Control	6H-59.45cM	48	6H	59.45	46.45	72.45	BOPA2_12_10758		-1.13306	-0.611536	-0.581636	-0.570825	-1.20701	2.43571	-0.61719	1.05497	-1.83093	-1.08457	-0.527327	-0.874759	-0.431823	2.23623	-0.732608	2.28415	-0.725866	-0.664129	-0.777609	-0.510163	-0.805967	-0.805967	-0.442891	-0.743908	-0.539368
AGR52	QAgr52.HEB25-6H.3	Drought stress	6H-59.45cM	20	6H	59.45	46.45	72.45	BOPA2_12_10758		-0.302087	-0.116108	-0.232629	-0.24206	-0.342971	1.02857	-0.174367	-0.614717	-0.328756	-0.618921	-0.267209	-0.368202	0.17392	0.93653	-0.0471883	0.253368	0.527987	-0.0913787	-0.346017	0.296074	-0.0703712	-0.0703712	-0.342421	0.0745859	-0.0995816
AGR52	QAgr52.HEB25-6H.4	Control	6H-93.1cM	35	6H	93.1	80.1	106.1	SCRI_RS_95857		-3.43012	0.914792	1.09066	0.412674	-3.24216	0.521543	0.98299	0.942241	0.531576	0.545853	0.458657	0.709339	0.675697	0.996718	0.927436	1.97948	0.978699	0.460705	0.469368	0.873317	1.3495	0.513924	1.09066	0.823028	0.882742
AGR52	QAgr52.HEB25-7H.1	Drought stress	7H-24.2cM	21	7H	24.2	11.2	37.2	SCRI_RS_154007		1.58968	0.184691	-0.354226	-0.258255	-0.0676038	-0.0700219	-0.0806611	1.75907	-0.321029	0.0887195	0.792502	1.62772	0.107572	0.201668	-0.15778	0.107572	0.128843	0.0259495	0.0259495	1.43786	0.107572	0.107572	-0.354226	-0.424093	0.121917
AGR52	QAgr52.HEB25-7H.2	Control	7H-69.3cM	28	7H	69.3	56.3	82.3	BOPA2_12_30344	HvCO18), HvCO121), HvCO13/HvM1)	-0.517686	-1.47983	-1.29645	-2.31231	-2.348	-1.9032	-1.60172	-1.10176	-2.33675	-2.11933	-2.1397	-1.3193	-1.49884	-0.996589	-1.08228	-1.35073	-2.46015	-0.834533	-2.17404	-2.26472	-2.13501	-2.13501	-1.58005	-0.180249	-1.39793
AGR52	QAgr52.HEB25-7H.2	Drought stress	7H-72.5cM	52	7H	72.5	59.5	85.5	BOPA2_12_11377	HvCO151), HvCCA1/HvLHY4)	0.471975	-0.999152	0.683409	0.143192	-1.13697	-0.828029	-0.764248	-0.390427	-0.101734	-0.900538	-1.08725	0.360741	-0.352972	-1.10174	-0.666344	-1.25613	-1.6446	-0.239981	-0.894133	-1.40023	-0.179214	-0.179214	0.480161	-0.0945393	0.213833
AGR52	QAgr52.HEB25-7H.3	Control	7H-84.3cM	29	7H	84.3	71.3	97.3	SCRI_RS_4562		0.966762	-0.185991	-0.166032	-0.153469	-1.95477	-0.185991	-0.150018	1.25283	-1.35039	-0.737826	-2.01944	-0.455768	-0.470702	-0.24206	-0.619786	-2.07386	-2.24992	-0.798064	-1.62573	-2.09168	-1.82614	-1.82614	-0.190625	-1.14033	-0.647142
AGR52	QAgr52.HEB25-7H.4	Control	7H-99.9cM	23	7H	99.9	86.9	112.9	SCRI_RS_173459	HvRAX2/HvCMF729,30)	1.48417	0.130251	0.130251	0.324712	1.25021	0.130251	0.324712	0.130251	-3.61688	0.130251	0.130251	0.324712	0.130251	1.28971	0.130251	1.48417	0.0907484	0.0907484	0.285209	1.25021	0.0907484	0.0907484	0.130251	0.130251	0.130251
AGR52	QAgr52.HEB25-7H.4	Drought stress	7H-102.2cM	49	7H	102.2	89.2	115.2	BOPA1_3900_611	HvRAX2/HvCMF729,30)	0.302683	-1.60616	0.354086	0.215875	0.194014	0.288408	0.255212	0.461341	0.290285	0.2332	0.2332	-1.52743	0.253335	0.279675	0.320008	0.279675	-1.99242	-1.62703	0.18312	0.162985	0.194014	0.194014	0.354086	0.281553	0.242216
AGR52	QAgr52.HEB25-7H.5	Control	7H-120cM	43	7H	120	107	133	SCRI_RS_5518	HvCO68)	0.745437	0.217852	3.05265	0.092587	2.44106	2.76325	0.526519	1.59905	0.163377	0.0779774	-0.38833	1.03247	0.590577	0.511826	2.54552	0.82379	0.0642534	0.0266305	0.712835	2.70755	-0.215787	-0.215787	1.38384	0.0676024	0.161418
AGR52	QAgr52.HEB25-7H.5	Drought stress	7H-120cM	21	7H	120	107	133	SCRI_RS_5518	HvCO68)	-0.238892	-0.263979	1.20214	-0.62989	0.457484	1.06384	0.230287	-0.156247	-0.1577	-0.0861054	-0.68661	0.437194	-0.129967	-0.0572403	0.722309	0.371215	-0.143092	-0.186153	-0.181699	1.16889	-0.145854	-0.161106	0.946328	-0.125024	-0.22036
AGR52	QAgr52.HEB25-7H.6	Control	7H-133.9cM	24	7H	133.9	120.9	146.9	SCRI_RS_213791		0.0850699	0	-0.041475	-0.041475	-0.118108	-0.118108	-0.224963	5.68794	-0.041475	0.120228	-0.0766328	-0.041475	-0.041475	0.0807502	0.0394775	-0.14833	0	-0.0766328	-0.041475	-0.224963	0.0809525	-0.118108	-0.041475	0.0809525	-0.041475
Convex hull area	QCha.HEB25-1H.1	Control	1H-5cM	35	1H	5	-8	18	BOPA1_4456_443		265.454	2.10519	22.1759	-40.6892	22.1759	2.10519	0	-9.59017	-38.0945	-179.88	-14.29	2.10519	0	242.469	0	-214.241	-9.59017	-12.1848	4.69984	4.69984	4.69984	-9.59017	22.1759	4.69984	-9.59017
Convex hull area	QCha.HEB25-1H.2	Control	1H-41.5cM	42	1H	41.5	28.5	54.5	SCRI_RS_153785		-4.01372	-217.898	-59.4377	-72.5179	-72.4575	-81.9877	-192.984	77.8907	-157.049	-64.1814	-56.1703	-50.8236	-113.732	-62.935	-166.738	-184.864	-116.762	-165.451	-209.356	-80.384	-179.846	-179.846	-43.4192	-194.302	-96.9314
Convex hull area	QCha.HEB25-1H.3	Drought stress	1H-54.9cM	30	1H	54.9	41.9	67.9	BOPA1_3845_1089		40.6282	-26.8873	-70.4385	-67.0644	-81.5784	-174.376	-269.909	109.344	-156.329	-72.6175	-21.1934	-33.2893	-52.4859	-174.376	-125.421	-13.0901	-193.08	-77.3662	-91.7811	-69.7219	-46.955	-46.955	-165.397	-75.6254	-56.592
Convex hull area	QCha.HEB25-1H.4	Drought stress	1H-128.3cM	44	1H	128.3	115.3	141.3	SCRI_RS_165434	HvELF34+5), HvCMF6a1), HvCMF6b1)	-4.30561	21.6824	-1.03713	-1.8069	-6.69357	207.753	-26.0895	10.8388	-8.85569	13.9536	13.9536	11.0753	-4.1301	8.2925	-7.9547	-30.5388	-4.56705	-5.25373	10.5878	-4.26517	5.95822	5.95822	195.743	155.409	-59.5449
Convex hull area	QCha.HEB25-1H.4	Control	1H-131.9cM	30	1H	131.9	118.9	144.9	SCRI_RS_235776	HvELF34+5), HvCMF6a1), HvCMF6b1)	-6.37181	-14.1662	142.773	11.4049	-25.0594	72.8044	-137.514	130.325	-23.4544	-4.3808	-19.0621	140.528	-29.4323	114.615	-28.2824	-177.311	-10.4791	-18.386	-28.5984	-35.5544	-16.7344	-16.7344	72.4861	120.658	133.449
Convex hull area	QCha.HEB25-2H.1	Drought stress	2H-4cM	68	2H	4	-9	17	SCRI_RS_174552		-5.21437	33.3337	-4.8159	-27.2076	-4.94681	-4.94681	-7.08535	-7.80897	-19.6349	-379.909	26.3605	-6.55075	32.3094	20.4798	-20.6593	32.2714	-9.25297	-9.55695	19.5325	-4.86066	-4.94681	-3.2506	-3.11969	-8.87832	-13.3317
Convex hull area	QCha.HEB25-2H.1	Control	2H-4.2cM	25	2H	4.2	-8.8	17.2	BOPA2_12_10718		-29.6328	37.2884	-8.97557	-279.241	-25.3731	-13.4432	-44.4465	-262.606	-20.3472	-31.5029	-242.609	-19.4828	19.2287	50.7316	-31.5029	37.2884	-58.8229	-25.3731	-222.47	-21.9192	-8.97557	0	-4.4676	-11.3716	-22.4371
Convex hull area	QCha.HEB25-2H.2	Control	2H-53.3cM	42	2H	53.3	40.3	66.3	BOPA2_12_31474	HvCEN7)	155.414	306.378	152.091	59.4432	239.264	290.603	32.5416	244.025	19.8265	77.4894	5.63586	9.21155	229.763	332.257	10.5734	-2.1911	98.0754	212.797	201.857	130.497	152.882	186.422	160.426	157.606	112.627
Convex hull area	QCha.HEB25-2H.3	Control	2H-81.8cM	44	2H	81.8	68.8	94.8	SCRI_RS_188339	Vrs19)	-149.404	-26.2115	-31.3736	-125.729	-274.583	-30.1002	-32.9854	-33.1211	-125.33	-89.6694	-50.0582	-26.9073	-117.334	-8.81068	-178.68	-126.877	-259.82	-31.9626	-265.17	-28.5889	-16.7532	-23.1317	-31.3736	-315.05	-158.764
Convex hull area	QCha.HEB25-2H.3	Drought stress	2H-82.5cM	23	2H	82.5	69.5	95.5	SCRI_RS_182039	Vrs19)	-112.751	-151.457	-108.603	-132.956	-132.481	-149.594	-122.63	-97.7885	-111.66	-94.0667	-156.846	-114.494	-107.978	-112.263	-116.035	-127.032	-179.909	-150.789	-173.307	-65.3468	-86.6796	-111.801	-108.603	-137.141	-122.397
Convex hull area	QCha.HEB25-2H.4	Drought stress	2H-106.8cM	36	2H	106.8	93.8	119.8	BOPA1_ABC17086_1_9_254	HvAPO2/BFL10)	8.35744	3.20502	23.1196	15.3574	9.16323	63.9166	-19.5385	16.0477	10.2026	8.06994	0.0185601	21.7851	-152.872	36.9027	73.2252	77.3584	-253.239	-5.83321	21.7851	23.6895	21.3426	33.4585	34.2312	22.2992	-2.9867
Convex hull area	QCha.HEB25-2H.4	Control	2H-109.6cM	76	2H	109.6	96.6	122.6	BOPA2_12_10739	HvAPO2/BFL10)	-64.1351	-53.6034	0.586625	-12.096	-29.1282	-28.3631	-14.4748	172.191	-302.955	-85.1862	-287.749	15.4613	-29.9246	-13.9364	-6.99394	-1.43384	-314.16	-50.2151	-16.686	-25.3088	-23.7214	-15.4802	-227.73	-218.144	-20.9678
Convex hull area	QCha.HEB25-2H.5	Drought stress	2H-120.75cM	29	2H	120.75	107.75	133.75	BOPA2_12_30942		-138.566	57.0154	32.8579	-12.8494	-21.3471	17.9847	4.7118	28.0345	-163.4	-225.043	11.5154	51.017	33.9392	32.8532	-142.838	57.6525	-185.124	-4.04175	44.3795	21.6467	-10.6745	-10.6745	21.9117	30.4711	29.5319
Convex hull area	QCha.HEB25-2H.6	Control	2H-146.05cM	32	2H	146.05	133.05	159.05	SCRI_RS_119279		248.168	44.1303	-5.30987	38.333	18.0979	30.2242	11.2755	300.617	19.4236	189.486	10.2888	30.7881	74.0583	43.7166	26.6872	2.73816	83.5777	27.383	27.6617	91.1173	32.3857	32.3857	-9.66576	16.1142	11.4729
Convex hull area	QCha.HEB25-3H.1	Control	3H-11.5cM	23	3H	11.5	-1.5	24.5	SCRI_RS_184857		125.407	148.783	36.1218	11.6935	138.083	90.0464	38.6303	215.09	60.7116	105.332	100.846	72.5828	27.8594	197.451	187.604	0.0962233	74.7768	78.2313	129.858	66.3528	68.3283	77.9917	85.7833	96.7028	17.0323
Convex hull area	QCha.HEB25-3H.1	Drought stress	3H-11.5cM	65	3H	11.5	-1.5	24.5	SCRI_RS_184857		-28.9334	11.1405	16.5632	-188.931	100.084	-160.745	-16.7565	255.714	-68.9526	98.2135	-10.2677	45.5237	-4.50565	123.691	167.586	-170.281	-26.1017	-58.1484	8.74221	-84.6829	-150.038	-141.009	75.4716	47.6232	-5.78734
Convex hull area	QCha.HEB25-3H.2	Control	3H-51.55cM	34	3H	51.55	38.55	64.55	SCRI_RS_160256	HvFT22)	-32.3692	32.8216	94.9433	-30.932	-382.321	-100.581	-77.0766	85.2366	-106.024	46.8191	-37.1945	-78.2829	-35.1773	192.757	-99.2566	-78.8028	-273.778	39.9188	-21.3873	86.4641	39.2821	-12.8385	104.806	-106.011	222.604
Convex hull area	QCha.HEB25-3H.3	Control	3H-71.5cM	49	3H	71.5	58.5	84.5	BOPA2_12_11517		132.386	-134.774	84.2876	67.082	-378.462	-23.1656	98.904	-138.873	61.8859	-144.46	80.4694	129.98	98.32	-62.4752	-81.0209	-63.6768	-30.0361	-33.306	-34.651	110.868	-213.387	-207.79	84.2876	-1.25024	83.6209
Convex hull area	QCha.HEB25-3H.3	Drought stress	3H-71.5cM	52	3H	71.5	58.5	84.5	BOPA2_12_11517		240.233	118.405	136.726	140.955	-47.9205	107.891	152.463	101.916	126.407	-7.51811	175.26	137.927	171.364	194.991	167.449	-5.87493	59.4786	159.222	54.6891	166.679	23.1754	21.5523	136.726	109.218	76.1774
Convex hull area	QCha.HEB25-3H.4	Drought stress	3H-88.2cM	29	3H	88.2	75.2	101.2	SCRI_RS_174067		153.093	168.084	153.093	162.907	-25.3325	168.084	-14.7038	163.722	-20.1552	157.455	-10.3419	143.94	152.278	168.084	157.455	157.455	165.579	3.77446	157.455	-20.9705	-10.3419	-10.3419	153.093	153.093	163.722
Convex hull area	QCha.HEB25-3H.5	Drought stress	3H-108.4cM	69	3H	108.4	95.4	121.4	BOPA1_ABC07496_pHv1343_02	Hv20ox2/denso/sdw113)	260.791	456.159	13.6793	165.464	92.1015	308.605	292.875	297.397	160.363	189.278	227.515	94.5422	217.715	463.615	270.131	143.415	186.017	162.104	298.546	190.123	190.123	190.123	260.791	150.641	25.6015
Convex hull area	QCha.HEB25-3H.5	Control	3H-109.2cM	54	3H	109.2	96.2	122.2	SCRI_RS_165334	Hv20ox2/denso/sdw113)	361.635	584.756	170.094	316.792	50.6715	437.118	384.172	477.253	343.13	323.835	307.089	398.324	315.852	622.8	404.874	280.743	302.973	303.27	403.292	253.9	362.533	362.533	361.635	307.21	240.549
Convex hull area	QCha.HEB25-3H.6	Control	3H-146.4cM	31	3H	146.4	133.4	159.4	SCRI_RS_127719		-45.7991	84.2028	-89.8818	35.4516	-154.614	-83.9805	-7.58591	13.0805	34.8146	-62.7204	13.4431	13.0847	-76.3295	187.111	-132.29	-114.331	-48.0911	3.80338	-32.3947	4.60824	97.107	97.107	-157.919	-91.3562	43.2848
Convex hull area	QCha.HEB25-3H.6	Drought stress	3H-148.4cM	46	3H	148.4	135.4	161.4	SCRI_RS_194527	HvLUX14)	18.6058	70.3926	-38.6599	5.53523	-150.004	-140.534	-24.589	-8.48336	44.5219	-15.4012	-112.089	-94.148	-169.445	71.1758	-114.384	-122.803	-111.741	-33.0856	22.1198	24.0418	0.507535	0.507535	-153.821	-146.708	-25.9119
Convex hull area	QCha.HEB25-4H.1	Control	4H-1.3cM	33	4H	1.3	-11.7	14.3	BOPA2_12_20954	LOG15)	36.8495	42.1059	3.8042	-10.5642	32.5343	23.4222	-410.691	-14.3684	-6.249	-14.1318	-18.447	4.31522	-14.3684	-10.5642	5.1816	-22.2512	-22.2512	3.8042	-17.936	-22.2512	-4.07858	-4.07858	0	-10.5642	-14.3684
Convex hull area	QCha.HEB25-4H.2	Drought stress	4H-27.5cM	26	4H	27.5	14.5	40.5	BOPA1_8901_1446		18.8897	-101.67	-4.27729	-72.5084	-83.1315	-106.843	-84.2449	-92.8944	-71.0708	-82.6691	-97.0804	-90.3517	-83.1315	-108.419	-72.9062	-114.45	-128.805	-72.9062	-106.843	-49.5041	-55.5337	-55.5337	-34.3562	-72.9062	-13.7182
Convex hull area	QCha.HEB25-4H.3	Drought stress	4H-55.7cM	76	4H	55.7	42.7	68.7	BOPA1_5848_1413		-229.788	16.2736	11.5679	160.527	-261.853	-258.979	-15.0775	-21.4978	-30.067	-5.023	-21.5992	20.8625	12.8736	116.371	14.1842	19.6685	-226.721	6.59704	13.4179	-9.68288	-31.4527	11.3682	11.5679	-38.2914	17.0697
Convex hull area	QCha.HEB25-4H.3	Control	4H-56.2cM	46	4H	56.2	43.2	69.2	SCRI_RS_149252		-71.9575	-51.6637	-19.8529	56.1648	-126.307	-153.126	-73.5978	260.086	-53.1269	-65.4329	-49.3777	-47.3986	-17.4466	292.301	-64.5588	14.3602	-119.091	-39.2335	-53.8566	-57.7583	-67.9461	-67.3625	-19.8529	-41.5234	-37.8139
Convex hull area	QCha.HEB25-4H.4	Control	4H-103.9cM	38	4H	103.9	90.9	116.9	SCRI_RS_179398	TILLERING AND DWARF 1 30)	133.467	-159.578	-9.06747	-27.5841	-150.787	-232.474	-39.602	-474.651	-169.599	-57.7019	-41.4241	-84.3626	-50.2208	-109.289	-179.144	-88.3196	-218.649	-52.2063	-247.989	-87.4572	-103.773	-95.6902	10.7676	-128.448	-33.3219
Convex hull area	QCha.HEB25-5H.1	Drought stress	5H-40cM	54	5H	40	27	53	SCRI_RS_207769		-44.3921	-44.7075	-25.3856	-123.528	-29.7712	-217.296	-153.438	-42.9891	-49.5288	-69.6334	-45.5111	-32.3435	-29.2694	-47.5649	-26.3317	-66.152	-228.641	-30.5043	-52.4744	-218.765	-39.6658	-41.7122	-25.3856	-52.6503	-54.1162
Convex hull area	QCha.HEB25-5H.2	Control	5H-49.85cM	23	5H	49.85	36.85	62.85	BOPA2_12_11089	HvCMF131)	-32.3413	13.9987	-65.9227	-26.654	-6.74877	27.9384	-225.186	32.2717	-55.0187	-106.25	-62.2566	-29.3249	-22.8978	-17.7961	-35.497	-286.325	-35.221	-23.9022	-49.9319	-36.0099	-23.6535	-21.4921	-65.9227	-16.3599	-52.676
Convex hull area	QCha.HEB25-5H.3	Drought stress	5H-75.6cM	41	5H	75.6	62.6	88.6	BOPA1_370_443		271.434	24.9692	57.6224	25.4593	22.4874	15.8983	37.4454	48.6517	22.7774	24.3372	50.265	18.1066	22.7774	23.5266	300.362	27.2754	22.7774	45.477	45.477	22.7774	27.2754	27.2754	57.6224	25.662	18.1066
Convex hull area	QCha.HEB25-5H.4	Drought stress	5H-93cM	27	5H	93	80	106	BOPA2_12_31417		-231.575	-68.0906	-3.25003	-82.107	-1.20593	-239.758	-82.107	-68.0906	-53.3158	-53.3158	15.0019	-55.3599	-53.3158	18.2519	-50.0658	12.8105	-84.2319	-53.3158	-53.3158	-51.1244	-47.8744	-1.20593	-80.9819	-27.8057	-53.3158
Convex hull area	QCha.HEB25-5H.4	Control	5H-95.1cM	46	5H	95.1	82.1	108.1	BOPA2_12_30845	HvPRR951)	-23.8122	202.136	-69.1639	-73.1879	-83.6581	-117.555	-111.551	234.908	-46.5877	-72.2259	237.259	-35.1555	-54.5015	287.832	-48.2787	245.076	-115.166	-64.3121	-46.6844	-83.6581	-36.8465	-72.2259	-65.1956	-94.204	-43.0694
Convex hull area	QCha.HEB25-5H.5	Control	5H-152.4cM	34	5H	152.4	139.4	165.4	SCRI_RS_236114		118.46	-3.14943	71.929	65.5747	42.2327	51.6504	18.8382	162.842	122.804	7.96668	23.2594	-53.0619	-19.1108	213.217	10.9469	57.0038	-49.6673	-44.0378	-46.4037	-16.5639	4.41978	30.914	89.3173	118.004	-42.4668
Convex hull area	QCha.HEB25-5H.5	Drought stress	5H-152.4cM	61	5H	152.4	139.4	165.4	SCRI_RS_236114		235.41	16.4723	19.2628	14.7733	14.0926	10.9243	41.7198	216.259	11.4776	12.6117	21.8529	15.445	11.8196	218.905	75.2743	7.67349	11.4946	15.4173	15.6175	18.4112	34.0998	34.744	22.6618	7.14487	5.97995
Convex hull area	QCha.HEB25-6H.1	Drought stress	6H-51cM	39	6H	51	38	64	SCRI_RS_204495	HvGR-RBP124+25), HvCO78), HvCO58), HvCry1a16), HvCry216), HvPRR1/HvTOC11)	-162.026	-95.7263	-155.157	-87.0213	-161.932	-89.3838	-169.982	-124.42	-128.304	-178.446	-94.5781	-152.204	-159.792	-100.77	-176.605	-106.414	-167.62	-89.4211	-152.066	-150.955	-90.1878	-90.1878	-175.972	-128.167	-112.608
Convex hull area	QCha.HEB25-6H.1	Control	6H-55.7cM	34	6H	55.7	42.7	68.7	SCRI_RS_176650	HvGR-RBP124+25), HvCO78), HvCO58), HvCry1a16), HvCry216), HvPRR1/HvTOC11)	-419.511	-209.175	-169.414	-164.365	-421.402	-205.752	-191.938	-330.017	-193.57	-311.38	-181.96	-110.603	-230.185	-244.581	-235.783	-211.883	-204.157	-174.306	-249.389	-183.074	-180.801	-178.388	-177.933	-229.872	-165.158
Convex hull area	QCha.HEB25-6H.2	Control	6H-93.1cM	83	6H	93.1	80.1	106.1	SCRI_RS_95857		-567.039	5.46175	2.27215	-11.514	-583.747	0.0451529	-18.9433	-2.80735	-11.4825	0.742393	-14.3682	3.30113	4.90736	8.31592	-30.5661	-14.7783	6.43711	-24.8779	-24.177	-21.3365	-17.4135	-0.427771	2.27215	-10.1581	11.6709
Convex hull area	QCha.HEB25-6H.3	Control	6H-119cM	30	6H	119	106	132	SCRI_RS_175610		122.982	122.513	110.534	105.851	139.306	129.177	106.531	141.063	124.111	48.6294	126.548	114.838	158.079	183.48	97.7072	129.177	150.412	94.9471	93.2241	176.816	106.711	132.859	110.534	109.821	56.3908
Convex hull area	QCha.HEB25-7H.1	Drought stress	7H-0.6cM	23	7H	0.6	-12.4	13.6	SCRI_RS_101902	DWARF 3 (HvD3), CYTOCHROME P450 88A330)	5.94935	-75.3757	2.29451	-184.893	-80.2659	-78.945	-178.045	-90.4565	-180.672	-182.777	0.933659	3.70731	9.24545	19.6901	0.963194	-92.6636	-202.638	-76.7885	-2.40805	4.45101	4.45101	4.45101	2.29451	-1.27082	8.11623
Convex hull area	QCha.HEB25-7H.2	Control	7H-12.7cM	28	7H	12.7	-0.3	25.7	BOPA1_1660_347		116.021	11.7834	51.7323	51.0883	7.06312	211.986	30.5888	27.4645	6.18677	67.9465	25.845	102.055	126.844	92.2596	89.1383	-6.30728	-18.4248	71.9818	-109.768	61.1779	33.3491	33.3491	51.7323	129.975	135.295
Convex hull area	QCha.HEB25-7H.3	Control	7H-51cM	45	7H	51	38	64	SCRI_RS_187590	HvSS127)	277.643	-18.3793	158.496	109.148	72.246	4.11887	-15.9069	111.406	-14.2669	77.8594	134.114	-14.7247	178.883	157.343	-14.8197	102.461	101.51	103.256	108.485	133.518	125.778	125.778	191.645	251.881	147.548
Convex hull area	QCha.HEB25-7H.3	Drought stress	7H-51cM	44	7H	51	38	64	SCRI_RS_187590	HvSS127)	151.693	14.2731	100.828	91.4922	101.829	5.58563	3.98845	108.627	9.61613	98.0199	149.27	12.2099	141.484	104.78	20.4597	104.04	103.335	96.9463	103.422	107.409	94.8831	94.8831	140.483	142.229	99.3826
Convex hull area	QCha.HEB25-7H.4	Control	7H-76.6cM	69	7H	76.6	63.6	89.6	SCRI_RS_204771		672.532	21.6059	69.1473	53.1726	9.95611	-2.2834	28.7099	473.982	36.7381	14.8151	46.4065	37.8306	30.2872	19.1813	27.8802	47.2598	36.0603	14.4132	10.7082	42.4544	41.9515	41.9515	40.2393	54.3064	27.6598
Convex hull area	QCha.HEB25-7H.5	Control	7H-99.8cM	77	7H	99.8	86.8	112.8	BOPA2_12_10362	HvRAX2/HvCMF729,30)	297.688	-4.86738	5.84623	-2.55164	294.505	5.98173	-6.40211	77.9333	3.93412	-3.97913	-8.06049	5.34176	-1.41255	298.076	-1.04615	313.347	-27.6093	-2.3089	-0.14606	294.505	-4.5565	-4.5565	5.84623	-0.399786	-2.55164
Convex hull area	QCha.HEB25-7H.5	Drought stress	7H-99.8cM	96	7H	99.8	86.8	112.8	BOPA2_12_10362	HvRAX2/HvCMF729,30)	283.269	-0.158664	3.35161	2.03401	282.327	2.03401	3.35161	0.94133	3.35161	3.35161	3.35161	1.15894	0.94133	283.269	3.35161	283.269	-14.6386	-2.19267	1.09268	283.645	1.09268	1.09268	3.35161	3.35161	2.03401
Convex hull area	QCha.HEB25-7H.6	Control	7H-140.4cM	26	7H	140.4	127.4	153.4	SCRI_RS_200397		74.669	-332.089	2.34996	5.04229	-177.769	-5.47712	-46.717	-14.9158	-16.9406	-47.6926	-242.232	-5.39597	-4.66582	-210.623	-59.7155	-100.904	-34.013	-227.277	-13.8115	-93.3119	-6.22524	-34.1639	-1.3802	-40.4956	-75.0745
Dry weight	QDw.HEB25-1H.1	Control	1H-27.1cM	20	1H	27.1	14.1	40.1	BOPA1_1906_429		-0.576515	-0.0979914	-0.291281	-0.440276	-0.455167	-0.15544	-0.286078	0.0363878	-0.232118	-0.184151	-0.222983	-0.121674	0.0345747	-0.0962546	-0.161662	-0.115524	-0.405436	-0.261583	-0.10603	-0.138575	-0.138575	-0.113556	-0.178119	-0.624045	-0.19233
Dry weight	QDw.HEB25-1H.2	Drought stress	1H-51.6cM	29	1H	51.6	38.6	64.6	BOPA1_6118_595		0.0211463	-0.0934079	-0.186206	-0.133139	-0.178639	-0.0870124	-0.236507	0.369669	-0.223506	-0.0938576	-0.0804073	-0.0570931	-0.0753336	-0.0551262	-0.0125848	-0.0904858	-0.218506	-0.0510199	-0.161591	-0.168863	-0.0480835	-0.0480835	-0.0806423	-0.134451	-0.037572
Dry weight	QDw.HEB25-1H.3	Drought stress	1H-92.1cM	31	1H	92.1	79.1	105.1	BOPA1_ABC11290_sfp44_06	Ppd-H2/HvFT32)	0.00943357	-0.135205	0.0157073	-0.18675	-0.144202	-0.127731	-0.280361	-0.252251	-0.20403	-0.238179	-0.206422	-0.141297	-0.23734	-0.109365	-0.253807	-0.236261	0.0218989	-0.228144	-0.124237	-0.168851	-0.189669	-0.189669	-0.130571	-0.200633	-0.0737196
Dry weight	QDw.HEB25-1H.4	Control	1H-122.1cM	50	1H	122.1	109.1	135.1	SCRI_RS_153450	HvELF34+5), HvCMF6a1), HvCMF6b1)	-0.00811935	-0.136809	-0.0232978	-0.0237255	-0.090825	-0.0765339	-0.793787	-0.0757168	-0.0782028	-0.110361	-0.0787101	-0.0101097	-0.114015	-0.136809	-0.0130117	-0.873513	-0.0406126	-0.124678	-0.109736	-0.149324	-0.0221627	-0.0221627	0.0658863	0.0541692	0.00183689
Dry weight	QDw.HEB25-1H.4	Drought stress	1H-122.1cM	40	1H	122.1	109.1	135.1	SCRI_RS_153450	HvELF34+5), HvCMF6a1), HvCMF6b1)	-0.027283	-0.0323866	0.0119724	0.0337543	-0.0233932	0.012828	-0.488299	-0.0488541	-0.0425723	-0.0335789	-0.0663427	-0.0954398	-0.0349262	-0.0362764	-0.027283	-0.517835	0.0209657	-0.0233932	0.0031368	-0.0398607	0.0209657	0.0209657	0.0777786	0.0284371	-0.0181313
Dry weight	QDw.HEB25-2H.1	Drought stress	2H-15.4cM	78	2H	15.4	2.4	28.4	BOPA2_12_31284	REGULATOR OF AXILLARY MERISTEMS1 (HvRAX1)	-0.30208	-0.266779	0.143046	-0.386567	-0.305192	-0.263152	-0.324145	-0.271059	-0.288387	-0.192524	-0.223943	-0.202891	-0.260252	-0.24548	-0.286401	-0.140205	-0.309496	-0.165527	-0.227011	-0.164421	-0.159878	-0.159878	-0.179172	0.146318	-0.184497
Dry weight	QDw.HEB25-2H.2	Drought stress	2H-38.8cM	21	2H	38.8	25.8	51.8	SCRI_RS_206586		0.0157158	0.269421	0.256821	0.0835146	0.243628	0.269421	0.0666892	0.274633	0.233896	0.256821	0.274633	0.243456	0.269421	0.234783	0.160337	0.210412	0.269421	0.247976	0.247976	0.269421	0.180986	0.180986	0.256821	0.0724844	0.100433
Dry weight	QDw.HEB25-2H.3	Control	2H-53.3cM	31	2H	53.3	40.3	66.3	BOPA1_ABC20402_1_3_298	HvCEN7)	-0.439081	-0.194478	-0.336467	-0.56598	-0.258628	-0.784178	-0.371768	-0.59925	-0.308428	-0.162744	-0.877532	-0.085633	-0.0338285	-0.502836	-0.125945	-0.132514	-0.252044	-0.465532	-0.206752	-0.197717	-0.133425	0.00374888	-0.323771	0.172767	-0.567843
Dry weight	QDw.HEB25-2H.3	Drought stress	2H-53.3cM	36	2H	53.3	40.3	66.3	BOPA1_ABC20402_1_3_298	HvCEN7)	-0.219507	-0.0164063	-0.266755	-0.286374	-0.274324	-0.408765	-0.311924	0.000992541	-0.150943	-0.138722	-0.3567	-0.131575	-0.108831	-0.242756	-0.0403338	-0.0228122	-0.152655	-0.245712	-0.118236	-0.225145	-0.126564	-0.111789	-0.262715	0.0165177	-0.330372
Dry weight	QDw.HEB25-2H.4	Control	2H-80.9cM	31	2H	80.9	67.9	93.9	SCRI_RS_221886	Vrs19)	-0.0587882	-0.179847	-0.320458	-0.47992	-0.405933	-0.202665	-0.363371	-0.318304	-0.591209	-0.318673	-0.474181	-0.309745	-0.55271	-0.156105	-0.284488	-0.32463	-0.482576	-0.278518	-0.561803	-0.285635	-0.342908	-0.238968	-0.320458	-0.407334	-0.131551
Dry weight	QDw.HEB25-2H.5	Drought stress	2H-109.3cM	93	2H	109.3	96.3	122.3	SCRI_RS_238606	HvAPO2/BFL10)	-0.0170841	-0.318539	0.0205052	-0.317659	-0.312902	-0.322986	-0.334684	-0.339446	-0.0465604	-0.396238	-0.345704	0.0265475	-0.306389	0.0257665	-0.374393	-0.328851	-0.397752	-0.317876	0.0129479	0.016545	-0.332143	-0.00459207	-0.317423	0.029936	-0.32588
Dry weight	QDw.HEB25-2H.5	Control	2H-109.6cM	72	2H	109.6	96.6	122.6	BOPA2_12_10739	HvAPO2/BFL10)	-0.100218	-0.191496	-0.116509	-0.142414	-0.0815721	-0.139389	-0.142414	-0.0950379	-0.887762	-0.246834	-0.817109	-0.0442669	-0.250494	-0.0321669	-0.0715924	-0.302065	-1.0709	-0.306717	-0.293405	-0.169851	-0.284903	-0.233069	-0.892443	-0.691384	-0.069395
Dry weight	QDw.HEB25-2H.6	Drought stress	2H-127.3cM	50	2H	127.3	114.3	140.3	SCRI_RS_201191		0.223316	0.22144	0.0157181	-7.02931e-05	0.00736231	0.238642	0.00787302	0.233431	0.213497	-7.02931e-05	0.0119205	0.0157181	0.212573	0.2212	0.220929	0.224585	0.00736231	0.217544	0.00331483	0.220929	0.216882	0.216882	0.220929	0.208526	0.212573
Dry weight	QDw.HEB25-2H.7	Control	2H-149.2cM	30	2H	149.2	136.2	162.2	SCRI_RS_156075	Ertr67 HvAP2(Zeo)31)	0.14159	-0.0723281	-0.075246	0.23268	-0.0592503	-0.106627	0.18781	0.801225	-0.0921679	-0.182503	0.0906955	0.226372	0.312086	0.0551291	-0.0760054	0.00268946	0.600557	0.107227	0.327581	0.473278	0.117829	0.117829	0.112193	0.161689	0.161285
Dry weight	QDw.HEB25-2H.7	Drought stress	2H-149.2cM	70	2H	149.2	136.2	162.2	SCRI_RS_156075	Ertr67 HvAP2(Zeo)31)	-0.107474	-0.232869	-0.151673	-0.22205	-0.226639	-0.276621	-0.227506	0.0145484	-0.237735	-0.238269	-0.224077	-0.231403	-0.25468	-0.257086	-0.252948	-0.153129	0.10467	-0.235227	0.00268396	-0.0615447	0.0169068	0.0169068	-0.146599	0.00619155	0.0211864
Dry weight	QDw.HEB25-3H.1	Drought stress	3H-12.1cM	39	3H	12.1	-0.9	25.1	BOPA1_1440_1148		-0.130575	-0.0435685	-0.0742279	-0.25678	-0.140067	-0.214517	-0.0549432	-0.132167	-0.195909	-0.164927	-0.207988	-0.23426	-0.233748	-0.00737583	-0.0306966	-0.334073	-0.0351266	-0.170268	-0.161369	-0.173463	-0.2331	-0.20189	0.0107723	0.00530149	-0.0823073
Dry weight	QDw.HEB25-3H.2	Control	3H-71.5cM	36	3H	71.5	58.5	84.5	BOPA2_12_11517		0.116263	0.106813	0.235336	0.151198	-0.686758	0.0966245	0.565712	0.104066	0.130852	-0.264751	0.111168	0.151246	0.139497	0.0979018	0.459106	-0.301746	-0.117096	-0.186301	-0.130634	0.0852046	-0.130634	0.215774	0.235336	-0.149535	0.144301
Dry weight	QDw.HEB25-3H.2	Drought stress	3H-77.7cM	27	3H	77.7	64.7	90.7	BOPA1_5224_1560		0.214678	0.298473	0.266512	0.25556	0.218203	0.271594	0.317964	0.249672	0.191985	0.199245	0.282921	0.250031	0.242882	0.312595	0.316027	0.220303	0.273566	0.316417	0.261495	0.240697	0.274069	0.333929	0.266512	0.17834	0.193224
Dry weight	QDw.HEB25-3H.3	Control	3H-96.5cM	55	3H	96.5	83.5	109.5	SCRI_RS_172266	HvCMF11)	0.447085	0.53536	0.498954	0.157008	-0.963239	0.0385957	0.528089	0.987277	0.473467	0.0743373	0.898447	0.569772	0.217697	0.529437	0.7466	0.309945	0.159458	0.386542	0.116293	0.572148	0.575765	0.575765	0.447085	-0.113619	0.481478
Dry weight	QDw.HEB25-3H.4	Drought stress	3H-107.05cM	87	3H	107.05	94.05	120.05	BOPA2_12_30926	Hv20ox2/denso/sdw113)	0.475504	0.128618	0.08083	0.0839626	-0.277831	0.00876074	0.0310838	0.127457	0.115211	0.00766967	1.01218	0.0536481	0.478105	0.125925	0.551593	0.00918521	0.0224417	0.00934657	0.10194	0.10578	0.113404	0.113404	0.475504	0.09511	0.0928435
Dry weight	QDw.HEB25-3H.5	Control	3H-117cM	24	3H	117	104	130	SCRI_RS_146197		-0.181111	-0.049424	-0.0975734	-0.192659	-0.137736	-0.037715	-0.12083	1.11607	-0.0810907	-0.0975734	-0.109282	-0.037715	-0.176338	-0.037715	-0.0927997	-0.0810907	-0.0337248	0.011881	-0.0927997	-0.0471939	-0.0038182	-0.0038182	-0.181111	-0.00460168	-0.0810907
Dry weight	QDw.HEB25-3H.6	Drought stress	3H-143.5cM	20	3H	143.5	130.5	156.5	SCRI_RS_118833		-0.275437	0.015223	-0.0374872	-0.00236646	0.015223	-0.211774	0.002752	0.00999165	0.0393382	0.0334358	-0.184006	0.0152138	-0.365525	-0.184677	-0.275673	-0.0561321	0.0334358	0.025624	-0.0271386	0.00343227	0.0298309	0.0298309	0.015223	0.00871462	0.0282044
Dry weight	QDw.HEB25-3H.7	Control	3H-154.9cM	24	3H	154.9	141.9	167.9	BOPA1_13494_110	HvLUX14)	-0.0732772	0.257985	0.215389	0.199908	0.428414	0.191889	0.231733	0.24559	0.394806	0.355193	0.283885	0.238395	0.371193	0.250745	0.00531109	0.0397081	0.275946	0.047115	0.179444	0.223395	0.265924	0.265924	0.428555	0.347953	0.421853
Dry weight	QDw.HEB25-4H.1	Control	4H-15cM	45	4H	15	2	28	SCRI_RS_105960		0.152736	0.0589967	0.628036	-0.00820195	0.106203	0.0124639	-0.00549073	-0.0758625	0.0313446	0.0282102	0.0179679	0.00788595	0.0105584	0.00191878	0.130688	0.604578	-0.0156115	0.00784722	0.0208007	0.604578	-0.00820195	-0.00820195	0.617833	0.0127202	0.000437709
Dry weight	QDw.HEB25-4H.1	Drought stress	4H-15cM	20	4H	15	2	28	SCRI_RS_105960		0.158837	-0.0270144	0.186399	-0.0270144	0.137037	-0.0270144	0.00129312	-0.0270144	-0.0205076	-0.00521366	-0.0205076	-0.0270144	-0.0270144	-0.0270144	0.438877	0.179892	-0.0270144	-0.00521366	-0.0270144	0.208199	-0.00521366	-0.00521366	0.213413	0.268319	-0.00521366
Dry weight	QDw.HEB25-4H.2	Control	4H-43.5cM	69	4H	43.5	30.5	56.5	SCRI_RS_190764		0.0105669	-0.62567	0.0234467	0.00134848	-0.0429256	-0.67929	-0.0444229	-0.0266939	-0.0405673	-0.629651	-0.0364664	-0.647534	-0.618185	-0.0127864	-0.0100796	0.124724	-0.0607204	-0.024761	-0.650473	-0.0165647	-0.0206427	-0.00495604	0.0234467	-0.0394059	-0.0260123
Dry weight	QDw.HEB25-4H.2	Drought stress	4H-43.5cM	23	4H	43.5	30.5	56.5	SCRI_RS_190764		-0.104735	-0.236366	-0.0170236	-0.00504424	-0.0737109	-0.305032	-0.00504424	-0.106606	-0.0173121	-0.243589	-0.0173121	-0.255411	-0.281529	-0.0122679	-0.0173121	-0.0188942	-0.061443	0	-0.255411	-0.00504424	0	-0.00504424	-0.0170236	-0.0173121	-0.0173121
Dry weight	QDw.HEB25-4H.3	Control	4H-64cM	42	4H	64	51	77	BOPA1_2955_452		-0.273813	-0.395431	-0.212097	-0.366517	-0.423706	-0.447978	-0.447978	-0.344022	-0.45968	-0.0875799	-0.373627	-0.44598	-0.338541	-0.440868	-0.0400909	-0.336912	-0.326184	-0.383613	-0.442497	-0.430882	-0.373627	-0.366517	-0.212097	-0.0355669	-0.401395
Dry weight	QDw.HEB25-4H.4	Control	4H-97.2cM	38	4H	97.2	84.2	110.2	SCRI_RS_189881	HvCMF41)	1.37092	-0.00535317	0.0289958	0.0401845	-0.0306073	-0.0121739	0.0803726	0.0947849	0.0155474	0.0619997	0.0641286	0.0693671	0.0721746	-0.000401682	0.0697952	0.0947849	0.0199478	0.0444942	-0.0119461	-0.0106357	0.0673082	0.0452672	0.0289958	0.392906	0.0491822
Dry weight	QDw.HEB25-4H.4	Drought stress	4H-97.2cM	51	4H	97.2	84.2	110.2	BOPA2_12_30718	HvCMF41)	0.329435	0.0163809	0.24655	0.200961	-0.0313584	-0.0361335	0.298076	0.26504	-0.00885261	0.236821	0.22803	0.203212	0.240222	0.0411995	0.203212	0.29865	-0.0172285	0.203212	-0.0172285	0.0533909	0.292736	0.22803	0.24655	0.269857	0.203212
Dry weight	QDw.HEB25-4H.5	Drought stress	4H-113.4cM	55	4H	113.4	100.4	126.4	BOPA2_12_31422	Vrn-H217)	-0.136418	0.389051	-0.15308	-0.10412	0.390622	-0.16205	-0.0949062	-0.133286	-0.236727	-0.167224	-0.206978	-0.171424	-0.0401479	0.419259	0.261687	-0.0603884	-0.149881	0.0257553	-0.128457	-0.0638863	-0.0606132	-0.0711746	-0.177142	-0.0342237	-0.0715521
Dry weight	QDw.HEB25-5H.1	Control	5H-0cM	25	5H	0	-13	13	BOPA2_12_30543		0.0597742	0.0107917	0.0504862	0.0346369	-0.497432	0.026641	0.026641	0.0107917	-0.440221	-0.464334	-0.027831	0.0171202	0.0504862	-0.0453476	-0.440221	0.0107917	0.0121315	-0.0212345	0.0107917	0.0121315	-0.440221	-0.401866	0.0504862	-0.478844	-0.00371783
Dry weight	QDw.HEB25-5H.2	Drought stress	5H-40cM	58	5H	40	27	53	SCRI_RS_207769	HvCMF131)	0.238974	0.102396	0.198663	-0.0537159	0.192455	-0.288524	-0.0913979	0.0616807	-0.0834919	-0.0171292	-0.302923	0.0863334	0.167001	0.0649687	0.108037	0.126663	-0.436214	0.0668236	0.0325892	-0.297807	0.026806	0.0605039	0.198663	0.151603	0.177468
Dry weight	QDw.HEB25-5H.3	Control	5H-48.2cM	26	5H	48.2	35.2	61.2	BOPA2_12_10725	HvCMF131)	0.220273	0.228099	0.0230544	-0.0914118	0.185923	0.152692	-0.209017	0.467245	-0.699671	0.18322	-0.0426614	0.0628482	0.0567802	0.123102	-0.0777202	-0.993741	0.00550193	0.0659748	0.0198402	0.0274229	0.149898	0.0578983	0.0676046	0.0333462	-0.0507179
Dry weight	QDw.HEB25-5H.4	Control	5H-94.7cM	36	5H	94.7	81.7	107.7	BOPA1_3398_163	HvPRR951)	0.417441	0.0875544	0.059577	-0.016346	0.501418	-0.0650014	-0.0958017	0.126682	-0.0474394	-0.0413906	0.166191	0.0469026	0.038156	0.252436	0.407243	-0.013677	0.0522661	-0.0504054	-0.0313201	0.575761	0.125352	-0.0718284	0.569477	0.504844	0.00695684
Dry weight	QDw.HEB25-5H.5	Drought stress	5H-107.6cM	42	5H	107.6	94.6	120.6	SCRI_RS_237950	Vrs231)	0.0981328	-0.237658	-0.0439892	-0.084802	0.0907389	-0.288481	-0.251781	-0.0775496	-0.239438	-0.0940953	-0.199344	-0.0513023	-0.223035	-0.170295	0.0996072	-0.25433	-0.211811	-0.210556	-0.196099	-0.084724	-0.106002	-0.251781	0.289876	0.251165	-0.0547325
Dry weight	QDw.HEB25-5H.6	Control	5H-137.1cM	27	5H	137.1	124.1	150.1	BOPA1_8037_282		0.128957	-0.599994	-0.189022	-0.515193	-0.554653	-0.608208	-0.526502	-0.139752	-0.208282	-0.260857	-0.300764	-0.227431	-0.538725	-0.549428	-0.327014	-0.565797	-0.215358	0.000190875	-0.248633	-0.503323	-0.52693	-0.52693	0.100785	-0.00324603	-0.238785
Dry weight	QDw.HEB25-5H.7	Control	5H-152.4cM	57	5H	152.4	139.4	165.4	SCRI_RS_726		0.27569	-0.603754	-0.00164322	0.475374	-0.335522	-0.510005	0.431533	-0.0416926	-0.0110298	0.195134	0.159784	0.0558562	0.0823289	0.339328	0.129852	0.236345	0.0549888	0.0465329	0.160353	0.140999	0.39329	0.314667	0.443195	0.507583	0.100068
Dry weight	QDw.HEB25-5H.8	Control	5H-169.4cM	29	5H	169.4	156.4	182.4	SCRI_RS_224854		-0.0955152	-0.345574	-0.144006	-0.112389	-0.405517	-0.363423	-0.436026	-0.082437	-0.16459	-0.423883	-0.371841	-0.0584622	-0.374861	-0.405517	-0.267475	-0.363969	-0.345574	-0.358382	-0.345574	-0.36117	-0.0675832	-0.0611713	-0.163416	-0.31071	-0.141763
Dry weight	QDw.HEB25-6H.1	Drought stress	6H-51cM	24	6H	51	38	64	SCRI_RS_204495	HvGR-RBP124+25), HvCO78), HvCO58), HvCry1a16), HvCry216), HvPRR1/HvTOC11)	-0.142816	-0.134368	-0.115022	-0.018689	-0.138835	0.120636	-0.0575005	0.103379	-0.138306	-0.135699	0.0060656	-0.0948877	-0.273234	0.111981	-0.103474	0.160799	-0.0613483	0.000875559	-0.276382	-0.109569	0.00955524	0.00955524	-0.0608574	0.00848079	0.00897137
Dry weight	QDw.HEB25-6H.2	Control	6H-63.1cM	21	6H	63.1	50.1	76.1	BOPA2_12_10392		-0.272413	-0.22817	-0.23259	-0.0549241	-0.254861	-0.0348893	-0.206828	-0.474124	-0.356644	-0.370641	-0.197844	-0.251482	-0.377366	-0.0938074	-0.367294	-0.0238796	-0.255668	-0.0732532	-0.389847	-0.193351	-0.0538937	-0.0538937	-0.219186	-0.242901	-0.121813
Dry weight	QDw.HEB25-6H.3	Control	6H-93.1cM	24	6H	93.1	80.1	106.1	SCRI_RS_95857		-0.762551	-0.0601764	0.0431681	-0.0230713	-0.797625	-0.0182317	-0.0633392	-0.0301444	-0.0310898	-0.0295335	-0.0241554	0.0889234	0.126899	0.0441755	-0.0200673	0.209471	0.0511821	-0.0200673	-0.0241554	0.0741153	0.194522	0.136914	0.0431681	0.0102981	0.121096
Dry weight	QDw.HEB25-7H.1	Drought stress	7H-0.6cM	34	7H	0.6	-12.4	13.6	SCRI_RS_101976	DWARF 3 (HvD3), CYTOCHROME P450 88A330)	0.0119755	-0.318079	0.0473833	-0.329366	-0.246821	-0.236835	-0.321281	-0.312507	-0.260098	-0.170512	0.011056	-0.0238747	0.0305238	0.0517975	0.0123571	-0.00770342	-0.312507	-0.246821	-0.0109058	0.0654545	0.0473833	0.0473833	0.0473833	0.0434927	0.0473833
Dry weight	QDw.HEB25-7H.1	Control	7H-1.5cM	50	7H	1.5	-11.5	14.5	SCRI_RS_235318	DWARF 3 (HvD3), CYTOCHROME P450 88A330)	0.0539517	-0.00459233	0.449364	-0.00918503	0.375655	0.453698	-0.00889215	-0.0161511	0.251612	0.464557	0.138689	0.0693287	0.444765	0.397624	0.125845	0.0479828	-0.0217779	0.376573	0.163256	0.503314	0.443422	0.443422	0.449364	0.507991	0.459343
Dry weight	QDw.HEB25-7H.2	Drought stress	7H-70.4cM	28	7H	70.4	57.4	83.4	SCRI_RS_219291	HvCO151), HvCCA1/HvLHY4)	-0.093896	-0.3839	-0.0688557	-0.298651	-0.421693	-0.389779	-0.331036	-0.389867	-0.260288	-0.323147	-0.393839	-0.334936	-0.41373	-0.30922	-0.243267	-0.409489	-0.462881	-0.109765	-0.389779	-0.373516	-0.34	-0.34	-0.0829537	-0.0406888	-0.261032
Dry weight	QDw.HEB25-7H.2	Control	7H-72.5cM	60	7H	72.5	59.5	85.5	BOPA2_12_11377	HvCO151), HvCCA1/HvLHY4)	0.252594	-0.62585	0.00678849	-0.236663	-1.06341	-0.709024	-0.677203	-0.576438	-0.424921	-0.654156	-0.919098	-0.293631	-0.316379	-0.547969	-0.633748	-1.00867	-1.02082	-0.204233	-0.923953	-0.948154	-0.52176	-0.52176	-0.0660897	0.0475247	-0.208137
Dry weight	QDw.HEB25-7H.3	Control	7H-99.8cM	77	7H	99.8	86.8	112.8	BOPA2_12_10362	HvRAX2/HvCMF729,30)	0.834717	-0.0783171	0.0118584	0.128725	0.775518	0.0282445	0.114389	0.00798281	0.0609371	0.00798281	0.0118584	0.0108213	0.0282445	0.754534	0.00726047	0.864657	-0.101763	-0.0532969	0.100997	0.775518	0.0328424	0.0328424	0.0118584	0.0118584	0.0118584
Dry weight	QDw.HEB25-7H.3	Drought stress	7H-99.8cM	48	7H	99.8	86.8	112.8	BOPA2_12_10362	HvRAX2/HvCMF729,30)	0.359609	0.0187948	0.118411	0.0253366	0.349363	0.0169983	0.0328722	0.014675	0.0361422	0.0226089	-0.00922337	0.132794	0.0156218	0.343753	0.120752	0.364273	0.062533	0.106663	0.0361422	0.25122	0.115141	0.115141	0.118411	0.117464	0.118411
Dry weight	QDw.HEB25-7H.4	Control	7H-120cM	31	7H	120	107	133	SCRI_RS_5518	HvCO68)	0.164356	-0.955948	0.536891	-0.203361	-0.0480947	0.124564	-0.212104	0.00855408	-0.0361921	0.102096	-0.25726	0.186609	0.0217812	-0.0172765	0.524706	-0.357153	0.0194159	-0.216915	0.00129669	0.535367	-0.350169	-0.364882	0.198251	0.175344	0.0653303
Dry weight	QDw.HEB25-7H.5	Drought stress	7H-140.7cM	29	7H	140.7	127.7	153.7	SCRI_RS_123211		-0.199066	-0.0511503	-0.170145	-0.0492857	-0.171783	-0.22851	-0.021136	-0.146372	-0.0320982	-0.13902	-0.189664	-0.182912	-0.183765	-0.0533796	-0.1571	-0.238073	-0.17346	-0.00758857	-0.0359068	-0.207	-0.165986	0.0109823	-0.00535813	-0.200651	-0.184
Fresh weight	QFw.HEB25-1H.1	Drought stress	1H-0cM	58	1H	0	-13	13	BOPA1_2511_533		-0.182437	-0.263449	-0.202723	-0.324468	-2.62636	-2.60607	-2.50109	-2.56211	-2.46335	-2.30088	-2.38113	-0.263449	-0.304182	-0.263449	-0.0888325	-0.124255	-2.56563	-2.60607	-0.121418	-2.54789	-0.324468	-2.66709	-0.202723	-0.302724	-0.0429495
Fresh weight	QFw.HEB25-1H.2	Control	1H-27.1cM	28	1H	27.1	14.1	40.1	BOPA1_1906_429		-4.60388	-2.15753	-2.84059	-3.61325	-2.59041	-2.98377	-2.98377	-0.396413	-2.54523	-2.95559	-2.19167	-2.81191	-0.142149	-2.48457	0.498898	-2.35909	-3.32816	-3.06901	-2.83975	-2.78221	-2.85499	-2.91252	-1.96134	-5.09768	-2.53259
Fresh weight	QFw.HEB25-1H.3	Drought stress	1H-62.05cM	53	1H	62.05	49.05	75.05	BOPA2_12_30295		0.454403	-0.351786	-0.614263	-0.658731	-0.713279	-0.549026	-5.3129	0.549667	-4.59074	-0.825448	-0.668666	0.272192	0.0935319	-0.318571	0.272192	-0.736057	-4.99389	-0.472889	-1.05126	-0.360908	-0.329384	-0.329384	-1.00883	-0.331037	0.148708
Fresh weight	QFw.HEB25-1H.4	Control	1H-92.5cM	55	1H	92.5	79.5	105.5	SCRI_RS_199689	Ppd-H2/HvFT32)	-0.24497	-2.39308	-3.91734	-2.42368	-3.39531	-2.58922	-4.15641	-2.9835	-4.06914	-2.90051	-3.16032	-4.39786	-3.39531	0.481128	-3.66711	-2.44882	0.227917	-2.53719	0.307835	-2.50032	-2.6082	-2.6082	-1.69795	-2.79766	-3.3185
Fresh weight	QFw.HEB25-1H.5	Control	1H-122.1cM	40	1H	122.1	109.1	135.1	SCRI_RS_153450	HvELF34+5), HvCMF6a1), HvCMF6b1)	-0.55435	-1.2417	-0.551678	-0.534073	-1.26593	-1.71473	-6.99155	-1.33419	-1.23551	-1.3254	-0.671154	-0.554191	-0.996293	-1.23944	-0.293416	-8.29528	-0.750143	-2.04901	-1.05163	-2.32525	-1.09031	-1.09031	-0.190973	-0.323053	-0.616944
Fresh weight	QFw.HEB25-1H.5	Drought stress	1H-122.1cM	97	1H	122.1	109.1	135.1	SCRI_RS_153450	HvELF34+5), HvCMF6a1), HvCMF6b1)	-0.0451918	-0.0907437	-0.0455519	0.15464	-0.061598	0.0329272	-7.01481	-0.0238005	-0.101478	-0.083671	-0.105062	-0.412692	-0.30906	-0.0451918	-0.30906	-7.40417	-0.0241606	-0.0693525	-0.0726925	-0.0366226	0.00498512	0.00498512	0.180577	0.148207	-0.0452743
Fresh weight	QFw.HEB25-2H.1	Drought stress	2H-7.8cM	55	2H	7.8	-5.2	20.8	SCRI_RS_167465		-0.391888	-0.291174	-0.496036	-4.0573	-1.13035	-0.369828	-1.20283	-0.385015	-0.982328	-0.591722	-3.77725	-1.35838	-0.337929	-0.305051	-0.613222	-0.416584	-1.03876	-0.346697	-3.81066	-0.5763	-0.591722	-0.488627	-1.67689	-0.0924433	-1.18372
Fresh weight	QFw.HEB25-2H.2	Control	2H-15.4cM	32	2H	15.4	2.4	28.4	SCRI_RS_168461		-0.452969	-4.12544	-3.84157	-4.00236	-3.97016	-4.0203	-1.48465	-3.81303	-2.94428	-3.29951	-3.42522	-4.04173	-1.86519	-0.615651	-3.2399	-4.08749	-3.57752	-4.35849	-3.91844	-4.48178	-3.87666	-0.76246	-0.766295	0.220985	-0.258183
Fresh weight	QFw.HEB25-2H.3	Control	2H-51.9cM	31	2H	51.9	38.9	64.9	BOPA2_12_20688		-4.46285	-3.76202	-2.48696	-4.65724	-4.35149	-7.89027	-4.92784	-6.47789	-2.00723	-2.93027	-8.58356	-1.66378	-1.92188	-4.45464	-3.3567	-2.68062	-3.82765	-4.38776	-4.06133	-4.04892	-2.5773	-1.26447	-2.4501	-2.11396	-4.86792
Fresh weight	QFw.HEB25-2H.4	Drought stress	2H-64.4cM	25	2H	64.4	51.4	77.4	SCRI_RS_147810	HvCEN7)	-1.97898	-1.77096	-1.97711	-1.60092	-1.46209	-4.54771	-2.78176	-1.15005	-0.494878	-1.43487	-4.16742	-1.03634	-0.66868	-2.64569	-0.252769	-0.0685283	-2.24052	-2.31825	-2.9403	-0.923509	-2.15198	-1.06479	-1.97711	-1.37968	-3.37849
Fresh weight	QFw.HEB25-2H.5	Control	2H-80.6cM	30	2H	80.6	67.6	93.6	SCRI_RS_171038	Vrs19)	-2.89469	-3.66971	-2.75678	-2.84344	-2.21073	-3.68579	-3.25067	-3.14502	-3.84407	-4.11443	-5.8491	-2.62975	-2.79035	-1.45232	-2.72575	-1.87222	-4.39045	-4.0062	-4.65454	-3.1681	-3.15502	-2.35024	-2.75678	-4.0609	-2.18644
Fresh weight	QFw.HEB25-2H.6	Drought stress	2H-94cM	22	2H	94	81	107	SCRI_RS_196862		-1.37652	-1.64272	-1.25368	-1.65167	-2.1831	-0.713034	-1.68389	-1.71967	-1.92866	-0.957858	-1.94731	-1.66734	-0.786565	-1.93837	-1.13889	-2.01531	-2.16417	-1.05832	-2.11945	-0.328504	-1.22146	-1.67272	-1.25368	-1.24466	-2.28484
Fresh weight	QFw.HEB25-2H.7	Drought stress	2H-109.3cM	30	2H	109.3	96.3	122.3	SCRI_RS_238606	HvAPO2/BFL10)	-0.279547	-0.961871	-0.564531	-0.929883	-1.68997	-1.38658	-2.0026	-1.79196	-0.895014	-1.90612	-1.80481	-0.440754	-1.38658	0.387793	-1.88423	-1.67214	-2.05525	-1.76957	-0.605981	-0.0494383	-0.856246	0.211454	-1.78956	0.255773	-1.56292
Fresh weight	QFw.HEB25-2H.7	Control	2H-109.6cM	68	2H	109.6	96.6	122.6	BOPA2_12_10739	HvAPO2/BFL10)	-0.389687	-1.61479	-1.743	-1.7254	-1.61271	-1.7254	-1.77367	-1.54657	-8.24396	-1.91062	-7.54557	-1.30937	-2.04707	-1.32187	-1.5612	-2.34707	-8.48934	-2.23685	-2.50638	-2.04321	-2.42381	-2.19129	-7.8443	-6.75654	-1.54215
Fresh weight	QFw.HEB25-2H.8	Drought stress	2H-127.3cM	27	2H	127.3	114.3	140.3	SCRI_RS_201191		1.6546	1.57726	0.315845	0.174159	0.329288	1.73889	0.289853	1.74829	1.76735	0.207845	0.661467	0.079064	1.68486	1.80876	1.52323	1.54405	0.207365	1.49903	0.165944	1.80876	1.90218	1.90218	1.54405	1.82828	1.48264
Fresh weight	QFw.HEB25-2H.9	Control	2H-149.2cM	39	2H	149.2	136.2	162.2	SCRI_RS_156075		1.09638	-0.672659	-1.36419	1.45624	-0.66204	-1.87023	1.44568	7.3122	-0.944833	-2.39342	-0.169756	1.9719	1.14624	-0.563387	-2.18417	0.0457542	4.50937	0.861472	2.51112	3.37874	1.49931	1.49931	0.126309	2.38217	1.33893
Fresh weight	QFw.HEB25-2H.9	Drought stress	2H-149.2cM	55	2H	149.2	136.2	162.2	SCRI_RS_156075		-1.40405	-1.45252	-1.13685	-1.49498	-1.43759	-2.05659	-1.64338	-0.283894	-1.73742	-1.66755	-1.616	-1.79083	-1.9808	-2.04906	-2.14601	-1.56338	0.0114969	-2.11757	-0.607798	-1.11777	0.271727	0.271727	-1.49826	-0.255187	0.184362
Fresh weight	QFw.HEB25-3H.1	Control	3H-0cM	27	3H	0	-13	13	BOPA1_5029_1423		-2.14565	-3.53183	-3.61057	-2.37169	-2.29956	-3.69022	-3.45864	-0.389763	-3.37008	-2.80489	-3.34058	-2.71924	-2.64416	-2.25055	-2.47254	-4.01319	-2.48979	-3.36366	-3.26252	-3.08479	-2.68786	-2.68786	-0.974569	-1.19604	-3.07724
Fresh weight	QFw.HEB25-3H.1	Drought stress	3H-2.75cM	23	3H	2.75	-10.25	15.75	SCRI_RS_110189		-1.93284	-1.84091	-0.674029	-1.89229	-0.71776	-2.14249	-0.767334	-0.367697	-1.13418	-0.742952	-0.938473	-0.742952	-0.946595	-0.459938	-0.728817	-2.45789	-0.64454	-0.885051	-0.963853	-0.816939	-2.0197	-2.0197	-0.232722	-0.609039	-0.963042
Fresh weight	QFw.HEB25-3H.2	Control	3H-43.9cM	22	3H	43.9	30.9	56.9	BOPA2_12_11117		-0.150736	-0.652647	1.82054	0.448723	-5.74608	-1.21731	-4.4696	0.544701	0.20933	-0.0527031	-0.228764	-1.23671	0.135022	0.0647094	-0.210723	-5.62656	-4.23535	0.134836	-0.375021	0.448001	-1.12171	0.264446	1.65426	0.187684	1.09694
Fresh weight	QFw.HEB25-3H.3	Drought stress	3H-75.7cM	37	3H	75.7	62.7	88.7	SCRI_RS_95272		2.65903	1.79641	2.90481	2.64131	1.63515	1.69678	2.84921	1.55076	2.51497	1.72441	2.83595	2.56591	2.73741	2.77329	2.76497	2.68428	2.83845	2.83845	2.80941	2.58125	2.78178	2.93127	2.90481	1.93288	1.99589
Fresh weight	QFw.HEB25-3H.4	Control	3H-100.7cM	59	3H	100.7	87.7	113.7	BOPA1_3315_749	HvCMF11)	3.54699	1.46962	3.75869	0.910739	-6.52447	0.712673	1.27862	4.41542	1.68957	-0.27257	10.6193	1.81599	5.97492	1.53044	7.84193	3.29674	1.04271	3.51909	0.403319	3.81797	3.75164	3.75164	3.54699	-1.14716	3.33614
Fresh weight	QFw.HEB25-3H.5	Drought stress	3H-107.05cM	48	3H	107.05	94.05	120.05	BOPA2_12_30926	Hv20ox2/denso/sdw113)	2.15243	0.348566	1.06449	0.351298	-1.82754	0.0932537	0.179296	0.791557	0.464391	0.050782	6.26206	0.202689	3.14021	0.332979	3.35213	-0.0356282	0.108841	0.188636	0.341091	0.36989	0.438323	0.438323	2.15243	0.138329	0.277127
Fresh weight	QFw.HEB25-3H.6	Control	3H-117cM	24	3H	117	104	130	SCRI_RS_146197		-0.793682	-0.622936	-0.793682	-0.793682	-0.622936	-0.622936	-0.793682	12.3477	-0.793682	-0.793682	-0.793682	-0.622936	-0.793682	-0.622936	-0.793682	-0.793682	-0.793682	-0.398913	-0.793682	-0.398913	-0.228167	-0.228167	-0.793682	-0.398913	-0.793682
Fresh weight	QFw.HEB25-3H.7	Control	3H-138.7cM	61	3H	138.7	125.7	151.7	BOPA2_12_20421		-4.62482	-3.51815	-0.64331	0.59051	-4.54559	0.350567	0.107701	-3.59004	0.519229	0.277661	-4.12045	0.320073	-4.21842	-3.75281	-4.41055	-3.88349	0.846035	0.249945	-3.98958	-4.68631	0.165368	0.339881	-4.73487	-0.655054	0.0733552
Fresh weight	QFw.HEB25-3H.8	Drought stress	3H-143.5cM	51	3H	143.5	130.5	156.5	SCRI_RS_118833		-2.4897	0.116029	-0.275229	0.0949404	-0.0348973	-2.54198	-0.229388	-0.00515143	0.111138	0.145759	-2.58617	-0.0361776	-3.02846	-2.49081	-2.82682	-0.401686	0.0847151	0.0587086	-0.00515143	0.0861047	0.155237	0.155237	-0.165731	0.0082894	-0.00473345
Fresh weight	QFw.HEB25-4H.1	Control	4H-1.3cM	50	4H	1.3	-11.7	14.3	BOPA2_12_20954	LOG15)/8th barley FT gene	2.25976	0.0561007	0	0.0664793	2.31586	0.0561007	-11.1594	0	0.0664793	0.0561007	0.0664793	0.655052	0.0664793	0.0561007	3.64686	0.0561007	0.0561007	0.12258	0	0.0561007	0.0561007	0.0561007	0.12258	1.67179	0.12258
Fresh weight	QFw.HEB25-4H.1	Drought stress	4H-3.5cM	58	4H	3.5	-9.5	16.5	BOPA2_12_20274	LOG15)/8th barley FT gene	0.782862	0.0332517	0.139057	0	0.735635	-0.0472266	-0.807808	0	-0.0804782	-0.0472266	-0.0804782	0.0332517	-0.0804782	-0.0472266	6.28105	0.172309	-0.0472266	-0.0472266	-0.0804782	0.0918304	-0.0472266	-0.0472266	0.0918304	5.21857	-0.0472266
Fresh weight	QFw.HEB25-4H.2	Control	4H-15cM	33	4H	15	2	28	SCRI_RS_105960		1.05177	0.183946	5.46109	0.695188	0.994982	-0.0291003	0.053579	0.183946	0.996196	-0.0291003	0.864615	0.183946	0.994982	-0.0291003	0.996196	4.4358	-0.0291003	0.781935	-0.160681	5.02972	0.183946	0.183946	5.46109	1.42476	1.12656
Fresh weight	QFw.HEB25-4H.3	Control	4H-60.7cM	22	4H	60.7	47.7	73.7	BOPA2_12_31515		0.49925	-2.69895	-1.4555	-1.51235	-3.18959	-3.57696	-3.25813	-1.7321	-3.77092	-2.43243	-3.11518	-2.37022	-2.57481	-3.07413	-2.2337	-0.0055943	-3.11255	-3.11802	-3.76474	-2.98491	-3.57249	-3.40017	-1.4555	-0.626572	-2.69797
Fresh weight	QFw.HEB25-4H.4	Drought stress	4H-97.2cM	37	4H	97.2	84.2	110.2	SCRI_RS_182626	HvCMF41)	2.459	0.0732785	1.11711	2.16386	-0.238904	-0.214292	2.30152	2.30152	1.08342	2.40995	2.27203	2.07691	2.13101	0.13222	2.16386	2.5476	-0.172804	2.16386	-0.172804	0.0781563	2.50554	2.16047	1.11711	2.32299	2.16386
Fresh weight	QFw.HEB25-4H.5	Drought stress	4H-113.4cM	45	4H	113.4	100.4	126.4	BOPA2_12_31422	Vrn-H217)	-0.682242	1.74011	-0.584727	-0.476936	2.81305	-1.86166	-1.35893	-1.00396	-2.02815	-1.41603	-1.50364	-1.35264	-0.620268	2.68848	1.35726	-0.269125	-0.705214	-0.623667	-0.98134	-0.211557	-1.11634	-0.458124	-1.54508	-0.215377	-0.396239
Fresh weight	QFw.HEB25-5H.1	Drought stress	5H-40cM	37	5H	40	27	53	SCRI_RS_207769		1.8781	0.0417403	1.35525	-0.341232	2.19269	-2.00915	-1.35761	-0.28879	-1.34944	0.173015	-2.76833	0.908551	1.31713	0.602197	0.0677674	0.776246	-2.48556	0.77322	-0.0222247	-1.56515	0.282272	0.524163	1.35525	0.961363	1.27191
Fresh weight	QFw.HEB25-5H.2	Control	5H-47.7cM	33	5H	47.7	34.7	60.7	BOPA2_12_11512	HvCMF131)	3.34754	3.71077	1.15119	0.985507	5.67316	3.2297	-2.24107	3.23086	-6.75247	0.744043	-1.45757	0.883794	1.24543	3.12457	-0.53665	-5.6575	0.606836	1.35368	0.858217	1.21249	2.70543	0.859574	1.36591	1.30851	0.643992
Fresh weight	QFw.HEB25-5H.3	Control	5H-94.7cM	31	5H	94.7	81.7	107.7	BOPA1_3398_163	HvPRR951)	4.39229	3.17099	0.62589	0.172093	5.36251	0.516949	0.342264	3.17099	0.642393	0.192242	3.34106	0.776898	0.739592	3.72043	5.06999	2.59798	1.2454	0.294041	0.21465	5.91919	1.33701	0.192242	5.76343	5.39579	0.776898
Fresh weight	QFw.HEB25-5H.4	Control	5H-118cM	62	5H	118	105	131	SCRI_RS_15011		2.87319	-1.78546	3.09024	-0.661088	2.87319	-1.60839	-1.91451	2.61482	-0.892431	-1.41542	-0.90462	1.38175	2.80282	-1.21966	5.96695	-1.601	-1.14369	-1.28418	-1.26564	-1.35836	2.57213	-1.37263	4.87405	3.35293	2.82321
Fresh weight	QFw.HEB25-5H.4	Drought stress	5H-118cM	32	5H	118	105	131	SCRI_RS_15011		1.04738	-0.412994	0.980496	-0.298438	1.0221	-0.991914	-0.546231	0.679869	-0.116076	-0.135256	-0.0643099	0.861671	0.336893	-0.412994	0.816969	-0.378028	-0.274996	-0.267062	-0.0037625	-0.0544826	1.56341	-0.33325	3.58412	1.77149	0.851983
Fresh weight	QFw.HEB25-5H.5	Control	5H-152.4cM	58	5H	152.4	139.4	165.4	SCRI_RS_726		1.268	-6.05763	0.801583	1.94028	-6.14576	-6.26428	3.09151	1.06641	-0.12447	2.35784	0.872796	2.68779	0.538016	2.06206	3.78494	2.16488	1.29663	1.25582	1.12894	1.32834	2.10748	2.4754	3.26941	2.20195	0.792361
Fresh weight	QFw.HEB25-5H.5	Drought stress	5H-152.4cM	60	5H	152.4	139.4	165.4	SCRI_RS_726		2.41771	-2.73601	1.28012	1.17796	-2.45173	-2.52131	2.15615	0.802409	0.493416	0.988635	1.38159	0.616562	0.841788	1.03585	0.770899	1.15135	1.08667	0.825716	0.99827	1.13963	2.24063	2.34109	1.36388	1.30633	1.31209
Fresh weight	QFw.HEB25-5H.6	Control	5H-169.4cM	40	5H	169.4	156.4	182.4	SCRI_RS_224854		-0.601222	-3.81135	-0.400405	-0.228373	-3.57351	-3.87814	-4.05434	-0.389629	-0.804417	-3.4783	-3.4783	0.0102101	-3.7453	-3.57351	-3.8054	-4.35897	-3.81135	-3.50672	-3.81135	-3.17293	-0.0558366	0.200044	-1.05038	1.04103	-0.413965
Fresh weight	QFw.HEB25-6H.1	Control	6H-37cM	23	6H	37	24	50	SCRI_RS_157552		-1.17341	-2.63061	-1.51902	-0.66835	-1.17341	-2.95341	-2.20616	-1.34471	-1.64587	-0.66835	-0.66835	-1.47456	-0.66835	-0.183058	-1.34471	3.54013	-0.813586	-1.22864	-2.32223	-1.05734	-1.34471	-1.34471	4.16831	-2.46747	1.97391
Fresh weight	QFw.HEB25-6H.2	Control	6H-51cM	48	6H	51	38	64	SCRI_RS_204495	HvGR-RBP124+25), HvCO78), HvCO58), HvCry1a16), HvCry216), HvPRR1/HvTOC11)	-4.0248	-2.91086	-4.35813	-0.508228	-4.21318	1.81268	-4.67673	-1.65762	-5.38585	-5.25042	-2.52183	-4.89863	-4.94928	1.683	-5.02741	4.44252	-3.74986	-1.30445	-5.81282	-3.21713	-1.02294	-1.02294	-3.54045	-3.37298	-1.12691
Fresh weight	QFw.HEB25-6H.3	Drought stress	6H-59.45cM	48	6H	59.45	46.45	72.45	BOPA2_12_10758		-0.927179	-1.08074	-1.17232	-0.347437	-1.31297	1.50903	-0.580662	0.999031	-0.884722	-1.5388	-0.904669	0.0513245	-1.30542	1.22007	-0.878881	4.63395	0.581726	-0.473798	-2.24503	-0.503135	-0.0700736	-0.0700736	-1.18902	-0.27346	-0.615505
Fresh weight	QFw.HEB25-6H.4	Control	6H-95cM	23	6H	95	82	108	BOPA2_12_31043		-0.632081	0.399956	1.38938	0.571049	-1.1384	0.0580717	-0.329818	1.95723	-0.219843	0.202092	1.07328	1.61453	4.78331	1.18571	-0.0980932	4.88738	1.24925	-0.0368392	-0.243968	2.58211	3.67413	2.76985	1.38938	0.7456	2.37091
Fresh weight	QFw.HEB25-7H.1	Control	7H-0.2cM	48	7H	0.2	-12.8	13.2	SCRI_RS_161101	DWARF 3 (HvD3), CYTOCHROME P450 88A330)	0.165012	-1.21906	4.67349	-1.22226	3.33565	3.42756	-0.979648	-1.16143	0.621146	3.78322	0.526529	0.118784	4.72004	2.03763	0.878664	0.213624	-1.16463	3.33565	3.11003	5.06695	4.72004	4.72004	4.67349	5.44972	4.80961
Fresh weight	QFw.HEB25-7H.1	Drought stress	7H-0.6cM	52	7H	0.6	-12.4	13.6	SCRI_RS_101976	DWARF 3 (HvD3), CYTOCHROME P450 88A330)	0.827349	-3.04229	2.03367	-3.08959	-1.01271	-1.05951	-3.08959	-3.04633	-1.35108	-0.204596	-0.0156513	0.0509005	1.87459	1.62311	0.157233	0.141212	-3.22789	-1.04355	0.205793	1.8982	1.93391	1.93391	1.94114	1.94601	2.04664
Fresh weight	QFw.HEB25-7H.2	Control	7H-67.8cM	34	7H	67.8	54.8	80.8	BOPA2_12_30125	HvCO18), HvCO121), HvCO13/HvM1)	-0.911817	-7.37239	-0.971845	-2.39275	-6.24652	-6.10888	-6.16142	-2.16575	-1.33133	-1.40512	-1.37808	-2.04125	-2.7635	-1.59345	-8.41	-3.16566	-3.12849	-1.12425	-6.16142	-2.1912	-1.59021	-1.59021	-6.92745	0.202654	-0.949398
Fresh weight	QFw.HEB25-7H.2	Drought stress	7H-72.5cM	26	7H	72.5	59.5	85.5	BOPA2_12_11377	HvCO151), HvCCA1/HvLHY4)	-0.390009	-2.36877	0.334749	-1.31021	-2.58077	-2.18793	-1.07986	-2.18277	-0.432035	-1.94918	-2.21928	-1.21478	-1.3445	-1.2168	-2.44709	-2.14715	-3.05714	-0.820129	-2.18793	-1.34823	-0.6493	-0.6493	-0.499213	0.210888	-0.683689
Fresh weight	QFw.HEB25-7H.3	Control	7H-84.3cM	43	7H	84.3	71.3	97.3	SCRI_RS_4562		0.412172	-2.75089	0.562708	0.225784	-7.04355	-2.75292	-3.08469	-2.38476	-3.13912	-3.27579	-7.06823	-0.153766	-0.487485	-2.68673	-3.86741	-7.13239	-7.17101	-0.888977	-6.23371	-7.14875	-4.01554	-4.01554	0.562708	-2.41414	-0.800131
Fresh weight	QFw.HEB25-7H.4	Control	7H-99.8cM	66	7H	99.8	86.8	112.8	BOPA2_12_10362	HvRAX2/HvCMF729,30)	6.94873	-1.39284	-0.00828567	0.0709112	6.45582	-0.345128	0.0174858	0.161244	0.450274	-0.302264	-0.4985	-0.312424	-0.164277	6.4771	-0.092309	7.87691	-1.08186	-1.10913	0.397352	6.36453	-0.298087	-0.298087	-0.00828567	0.130338	0.154656
Fresh weight	QFw.HEB25-7H.4	Drought stress	7H-102.2cM	36	7H	102.2	89.2	115.2	BOPA1_3900_611	HvRAX2/HvCMF729,30)	1.67021	-2.51934	0.718231	0.749251	1.11308	0.0326862	0.782998	0.11816	0.696145	0.0872823	0.0432789	-1.20178	0.00953183	1.11308	0.728487	1.97959	-1.88839	-1.84841	0.699014	0.438126	0.786392	0.786392	0.718231	0.793112	0.749109
Fresh weight	QFw.HEB25-7H.5	Control	7H-116.1cM	21	7H	116.1	103.1	129.1	BOPA2_12_31232		0.285397	-6.78851	4.19853	-0.461444	-0.0419435	1.51528	1.38986	-0.0111746	-0.653172	-0.362512	-0.59657	2.16461	0.689969	-0.525972	2.97312	-2.52714	-0.532041	-0.302084	-0.114457	3.9702	-2.66032	-2.66032	1.8338	0.663005	-0.457149
Fresh weight	QFw.HEB25-7H.5	Drought stress	7H-116.1cM	24	7H	116.1	103.1	129.1	SCRI_RS_172062		-0.350216	-4.69377	0.472011	-0.350216	-0.402966	-0.240352	0.248037	-0.523003	-0.350216	-0.414613	-0.691336	0.972331	-0.350216	-0.240352	-0.274682	-0.413138	-0.350216	-0.350216	-0.380283	0.443609	-0.350216	-0.350216	0.472011	-0.0870801	-0.350216
Fresh weight	QFw.HEB25-7H.6	Drought stress	7H-131.9cM	39	7H	131.9	118.9	144.9	SCRI_RS_184967		-2.97473	-2.56849	0.279347	-0.542505	0.0315929	-2.47709	-0.280576	-0.508089	-0.458933	-0.426472	-0.395396	0.266119	-0.444854	-2.38744	0.596186	-2.61483	-0.173002	-0.365571	-2.36682	-1.57562	-0.31364	-0.135289	0.0937478	-1.59355	-0.470336
Plant height	QHei.HEB25-1H.1	Drought stress	1H-48.1cM	43	1H	48.1	35.1	61.1	BOPA1_ABC11913_1_1_104	HvCMF101)/HvHXK1/Hva1	-0.461538	-0.28724	-3.31462	-4.21639	-2.34811	-1.73782	-5.21299	-1.08803	-3.30812	-1.88486	-1.36197	0.683429	-2.39197	-2.09761	-1.05324	-0.533173	-2.7305	-2.60486	-0.651231	-5.77876	-0.958501	-0.958501	-0.291255	-3.04964	-2.32258
Plant height	QHei.HEB25-1H.1	Control	1H-48.4cM	20	1H	48.4	35.4	61.4	SCRI_RS_7197	HvCMF10/HvHXK1/Hva1	-0.0330464	-1.12151	-2.56419	-0.822856	-2.63782	-1.78802	-2.5083	-0.902102	-1.60942	-1.83345	-1.25364	-2.41817	-3.34747	-1.52509	-1.46665	-1.98848	-3.22398	-2.83637	-1.76881	-2.80946	-1.94213	-1.94213	-0.967108	-2.1536	-2.23879
Plant height	QHei.HEB25-1H.2	Control	1H-71.2cM	20	1H	71.2	58.2	84.2	BOPA1_233_1327		-0.780877	1.47592	0.771293	1.77893	1.51162	1.05059	0.775665	1.05059	1.38314	1.57976	1.54406	1.36745	1.05059	1.48699	1.7476	1.05059	1.40315	1.00616	1.77893	1.74322	1.51273	1.51273	1.00616	1.7124	1.51273
Plant height	QHei.HEB25-1H.3	Drought stress	1H-100.9cM	39	1H	100.9	87.9	113.9	SCRI_RS_192730	HvAdh/ HEXOKINASE 2(HvHXK2)	-0.0369148	-1.91969	-2.10835	-1.03971	-2.67721	-2.73649	-1.99671	-2.4685	-2.48526	-1.84463	-2.67568	-2.14535	-2.53652	-0.672624	-1.79575	-3.60087	-1.8547	-5.63629	-1.98482	-3.15563	-1.38372	-1.38372	-0.491948	-3.84858	-2.57857
Plant height	QHei.HEB25-1H.3	Control	1H-106.2cM	46	1H	106.2	93.2	119.2	BOPA2_12_11409	HvAdh/ HEXOKINASE 2(HvHXK2)	-0.147865	-1.51929	-2.63541	-2.51209	-2.76245	-2.66846	-2.71428	-3.08938	-2.91465	-2.6196	-1.96854	-2.99584	-3.26777	-2.51322	-3.15915	-2.63772	-2.72096	-2.90216	-2.79799	-2.62063	-2.33749	-2.33749	-1.13073	-0.596223	-3.00899
Plant height	QHei.HEB25-1H.4	Control	1H-130.7cM	28	1H	130.7	117.7	143.7	SCRI_RS_236175	HvELF34+5), HvCMF6a1), HvCMF6b1)	1.00515	1.52593	1.398	1.94323	1.23954	1.65214	2.03159	0.643695	0.332706	1.41435	1.56471	1.53853	1.18909	1.29374	0.36828	1.2465	0.483833	1.10829	1.41285	1.16425	1.66983	1.66983	2.99479	2.91826	1.38776
Plant height	QHei.HEB25-1H.4	Drought stress	1H-130.7cM	56	1H	130.7	117.7	143.7	SCRI_RS_236175	HvELF34+5), HvCMF6a1), HvCMF6b1)	1.2894	2.22612	2.31226	1.8282	1.8562	-0.0199513	1.36301	-0.879575	0.0518801	1.72148	2.15928	2.65394	1.99827	1.95182	0.204618	1.23437	0.512689	1.21131	2.15878	0.718035	2.75986	2.75986	2.57689	2.5594	2.15523
Plant height	QHei.HEB25-2H.1	Drought stress	2H-26.8cM	29	2H	26.8	13.8	39.8	BOPA2_12_20593		-1.44655	-0.791553	0.54878	-0.828549	0.306045	-0.95069	-0.190744	0.0413758	-0.121601	0.276104	0.125729	0.673928	2.78338	0.60723	0.152067	1.46215	1.20756	1.26627	1.16044	1.15096	-0.00333724	-0.00333724	2.76021	0.105332	1.47047
Plant height	QHei.HEB25-2H.2	Control	2H-43.7cM	23	2H	43.7	30.7	56.7	BOPA2_12_30029		-0.04548	2.37917	0	-1.62083	-0.506331	-0.672874	-1.66631	-2.02568	-1.07772	-0.04548	-0.627394	-0.627394	-0.408851	-1.07772	-1.66631	-0.50233	-0.04548	-0.142959	2.14086	2.37917	-0.0974794	-0.0974794	0.0690643	-0.142959	-0.575395
Plant height	QHei.HEB25-2H.3	Control	2H-59.1cM	24	2H	59.1	46.1	72.1	SCRI_RS_171045	HvCEN7)	-1.05144	-0.556747	-0.71868	-0.759941	-0.276871	-0.835081	-1.66582	-0.927439	-0.054836	-0.474936	0.429029	0.288297	0.332533	-0.140483	0.261651	-1.37226	-0.951231	-1.62153	-0.749649	-0.587244	-0.345744	-0.706331	0.0713558	1.28241	0.452426
Plant height	QHei.HEB25-2H.3	Drought stress	2H-62.5cM	59	2H	62.5	49.5	75.5	SCRI_RS_202786	HvCEN7)	-3.85862	-0.531833	-0.148645	-1.9912	-1.21953	-2.59083	-1.41354	-0.321583	-3.21874	-2.25811	-1.77383	-0.673173	-0.564952	-1.65176	-0.732922	-1.5421	-0.991068	-6.34656	-1.25108	-4.76389	-1.21212	-1.66506	-0.148645	-1.18205	-5.51319
Plant height	QHei.HEB25-2H.4	Drought stress	2H-80.1cM	53	2H	80.1	67.1	93.1	SCRI_RS_154203	Vrs19)	-0.573498	-0.635039	3.86938	-0.391675	0.123766	-0.0655424	-0.192114	0.115794	-0.538311	-0.0323713	-0.321956	0.530771	-0.7793	-0.635039	-0.569744	-0.491898	-0.484499	2.88875	-0.269478	-0.887811	-0.316935	-0.497159	3.86938	0.0294148	-0.270528
Plant height	QHei.HEB25-2H.5	Control	2H-88.5cM	33	2H	88.5	75.5	101.5	BOPA2_12_11285		0.588989	0.165654	2.39615	-0.55455	-0.113121	0.488621	0.355406	0.682396	-0.758386	0.493439	0.29383	2.18422	-0.067193	0.126116	-0.544305	0.0533407	0.258717	0.322538	0.390194	-0.578607	0.546695	-0.728786	2.39615	1.95783	-0.0425792
Plant height	QHei.HEB25-2H.6	Drought stress	2H-106.8cM	33	2H	106.8	93.8	119.8	BOPA1_8523_316	HvAPO2/BFL10)	-0.716237	-0.527182	1.06541	0.798033	1.3116	-0.237119	1.16982	1.79968	-0.460212	0.509782	-0.977702	1.63846	-0.389542	-0.446291	0.0696562	-0.581948	-0.406804	0.62615	-0.380401	-0.457866	-0.402973	-0.660643	2.02872	0.443739	0.764629
Plant height	QHei.HEB25-2H.6	Control	2H-109.6cM	37	2H	109.6	96.6	122.6	BOPA2_12_10739	HvAPO2/BFL10)	-1.43821	0.14807	0.298583	0.125958	0.511993	0.0601187	0.113438	0.277246	-3.55836	-0.320693	-3.00154	0.778915	0.395769	-0.0978152	0.3603	0.122491	-1.90158	0.278111	0.618498	-0.469117	0.156191	0.222188	-1.41918	-1.6199	0.300157
Plant height	QHei.HEB25-2H.7	Control	2H-141.5cM	36	2H	141.5	128.5	154.5	SCRI_RS_15119		1.84038	0.1589	-1.34019	0.734423	0.0693389	0.130197	0.495227	1.95558	-0.868721	0.0766451	-0.351827	0.395189	-0.273927	0.720023	0.153684	0.558118	0.636104	0.0176504	0.629043	-0.349513	2.10559	2.10559	-0.687706	0.637502	0.0326613
Plant height	QHei.HEB25-3H.1	Drought stress	3H-0cM	63	3H	0	-13	13	BOPA2_12_31428		-0.78606	-1.25359	-0.371401	-1.16112	0.723113	-2.39067	-2.20375	-0.377407	-2.65782	1.01092	-0.0370445	-1.24293	-2.62792	-1.65224	-0.697248	-0.706721	-2.60709	-2.98022	-1.50898	-2.47955	-2.67364	-2.67364	-1.91929	-0.962183	-0.11634
Plant height	QHei.HEB25-3H.2	Drought stress	3H-44.3cM	33	3H	44.3	31.3	57.3	BOPA2_12_30785	DWARF 2 (HvD2), CYTOCHROME P450 90D230)	-0.876314	0.0365956	2.29556	0.729693	1.0571	0.341526	-0.224641	0.312171	1.0764	-0.427955	-0.259575	0.435807	1.46659	1.25958	1.1762	0.247751	1.24469	0.251483	1.90563	-0.278636	-1.07563	1.54155	2.27725	0.49023	-0.236998
Plant height	QHei.HEB25-3H.3	Control	3H-52.6cM	46	3H	52.6	39.6	65.6	SCRI_RS_114566	HvFT22)	-0.557235	-1.46655	4.79419	-0.296035	-0.133046	1.12688	-0.69873	-0.929769	1.61005	-0.144911	-0.54309	1.69123	0.695864	1.04591	1.34555	-0.583215	0.0387254	-0.572821	0.857081	-1.20148	0.760159	-0.684418	4.72629	2.49443	2.9913
Plant height	QHei.HEB25-3H.4	Control	3H-67.5cM	43	3H	67.5	54.5	80.5	SCRI_RS_200011		-1.14142	-1.19582	-1.13264	-0.601782	-1.06748	-1.16164	2.50051	-0.465067	-0.539651	-1.16135	-1.01366	-1.06693	-0.515164	-0.515164	2.64115	-0.547257	-0.493486	-1.00874	-1.16586	-1.14965	-0.606297	2.43387	-1.13264	-1.62605	-0.543888
Plant height	QHei.HEB25-3H.5	Control	3H-109.2cM	95	3H	109.2	96.2	122.2	SCRI_RS_103215	Hv20ox2/denso/sdw113)	8.73662	8.75474	8.74805	8.84272	8.73662	8.73662	8.90248	8.91598	8.84315	8.73662	7.78645	8.35564	8.3873	8.86614	8.82152	8.78443	8.7543	10.582	8.86571	10.7129	10.7129	10.7129	8.73662	8.76777	8.74846
Plant height	QHei.HEB25-3H.5	Drought stress	3H-109.2cM	71	3H	109.2	96.2	122.2	SCRI_RS_103215	Hv20ox2/denso/sdw113)	4.70477	4.8455	5.05012	4.67646	7.11049	4.76704	4.33741	5.92692	4.57597	4.72524	7.43185	4.45202	4.47536	4.87134	5.48556	5.00417	4.87762	4.80973	4.81671	5.23699	5.24992	5.24992	4.70477	8.46087	5.67977
Plant height	QHei.HEB25-3H.6	Control	3H-122.6cM	22	3H	122.6	109.6	135.6	BOPA1_11657_398		0.5133	0.5008	-0.967807	-1.0206	-0.700388	1.17568	-1.6026	0.246212	-0.849533	1.17568	-1.76314	-0.952923	-1.50112	1.12855	-0.308515	0.227775	-0.742988	-0.807688	0.0508843	-0.070055	-0.35216	-0.35216	0.585251	-1.07889	0.566119
Plant height	QHei.HEB25-3H.6	Drought stress	3H-122.6cM	38	3H	122.6	109.6	135.6	BOPA1_11657_398		1.77746	2.54477	-0.373555	-0.182371	-0.0711262	2.80422	-0.25909	1.73941	-0.370189	2.85248	0.126596	-0.411995	-0.730168	2.80422	1.46994	2.21409	0.426717	0.605682	1.5516	2.24465	2.17184	2.17184	2.40425	-0.316098	1.90132
Plant height	QHei.HEB25-3H.7	Control	3H-146.4cM	32	3H	146.4	133.4	159.4	SCRI_RS_127719	DWARF 5 (HvD5)30)	0.386248	1.14154	0.826927	0.0508128	1.86119	-0.126335	1.52695	-0.514784	1.14704	0.260178	-0.0954891	2.24478	0.401212	1.16074	-1.14835	-0.0811849	0.747	0.408318	-0.684046	0.244135	1.27054	1.27054	1.40756	1.0055	1.98133
Plant height	QHei.HEB25-3H.1	Control	4H-1.3cM	32	4H	1.3	-11.7	14.3	BOPA2_12_20954	LOG15)/8th barley FT gene	-0.363943	0.457595	0	0	-0.181591	0.457595	-5.25702	0	0	0.182353	0	0.182353	0	0.182353	0.182353	0.182353	0.182353	0.182353	0	0.182353	0.182353	0.182353	0.182353	0	0.182353
Plant height	QHei.HEB25-3H.1	Drought stress	4H-3.5cM	46	4H	3.5	-9.5	16.5	SCRI_RS_206744	LOG15)/8th barley FT gene	0.3026	2.77868	-0.250328	1.23625	0.833298	2.59206	-1.02982	1.02555	-0.210697	0.166904	-0.238238	0.0280236	-0.238238	1.68102	0.50785	0.290442	1.43069	1.43069	-0.111447	0.50785	1.7441	1.7441	0.38106	0.985917	1.61731
Plant height	QHei.HEB25-3H.2	Control	4H-64cM	68	4H	64	51	77	BOPA1_2955_452	DWARF14/ HIGH-TILLERING DWARF 2 (HvD14/HvHTD2)30)	-1.58334	0.267748	2.2101	-1.63093	-0.937779	-1.81864	-2.46992	-1.96545	-2.42389	-0.211182	-2.52271	-0.607527	-1.77346	-1.26493	-0.0373959	0.689875	-1.97808	-2.32426	-1.52352	-2.08002	-2.16991	-1.83267	2.2101	0.710502	-0.291726
Plant height	QHei.HEB25-3H.3	Drought stress	4H-80.9cM	22	4H	80.9	67.9	93.9	SCRI_RS_176669	SUCROSE TRANSPORTER 1 (HvSUT1)30)	-0.970398	-0.715831	-0.878464	-1.06782	-0.612262	-1.25207	-1.18388	-1.25207	-2.17224	-1.15755	-0.55236	-1.10175	-1.16799	-0.697514	-0.807121	-1.33797	-2.97585	-1.27088	-0.592442	-3.11318	-1.27419	-0.986202	-0.878464	-1.05102	-0.413887
Plant height	QHei.HEB25-3H.3	Control	4H-82.8cM	26	4H	82.8	69.8	95.8	BOPA2_12_10022	SUCROSE TRANSPORTER 1 (HvSUT1)30)	-0.0667292	-1.05344	-1.32486	-1.7189	-1.37894	-2.12061	-2.1355	-2.12061	-2.06244	-1.57073	-1.08238	-0.617932	-1.91946	-1.35475	-1.202	-1.90197	-1.87754	-2.12061	-1.202	-1.92398	-1.87105	-2.12061	-1.32486	-1.20109	-0.94917
Plant height	QHei.HEB25-3H.4	Control	4H-113.4cM	39	4H	113.4	100.4	126.4	SCRI_RS_142924	Vrn-H217)	-1.94424	-1.08821	-2.01394	-1.38681	-1.96946	-2.10686	-1.22727	-1.31732	-3.61725	-2.32165	-2.43486	-2.18012	-0.761741	-0.991721	-2.3096	-0.925027	-2.29445	-0.0352947	-2.0439	-1.02768	-1.09218	-0.974802	-2.03123	-1.10356	-0.869273
Plant height	QHei.HEB25-3H.4	Drought stress	4H-113.4cM	34	4H	113.4	100.4	126.4	SCRI_RS_216897	Vrn-H217)	-1.1731	-2.04558	-1.66878	-2.81557	-1.7438	-1.8357	-1.81773	-0.00320832	-1.74264	-2.38753	-2.91082	-2.06451	-1.35832	-1.37747	-1.98808	-1.65845	-1.31648	-0.236147	-1.25387	-1.4078	-2.96848	-1.089	-1.65914	-2.478	-1.81791
Plant height	QHei.HEB25-5H.1	Drought stress	5H-41.6cM	69	5H	41.6	28.6	54.6	BOPA1_5754_850	HvCO38), ari-e18+19), HvTFL12)	-0.686542	-0.749532	-1.69202	-2.61394	-1.25713	-1.245	-0.931601	-0.582665	-5.21335	-2.7975	-2.07188	0.124316	-0.330074	-0.634052	-2.35491	-0.335067	-3.57298	-0.918864	-0.789462	-3.32021	-2.67075	-2.56472	-1.69202	-0.954044	-0.783306
Plant height	QHei.HEB25-5H.1	Control	5H-45.2cM	27	5H	45.2	32.2	58.2	SCRI_RS_135425	HvCO38), ari-e18+19), HvTFL12)	-2.69033	-2.33745	-3.06138	-3.38584	-1.60203	-2.00642	-3.10935	-3.09405	-6.20586	-3.25768	-2.60726	-2.21466	-2.51044	-1.94133	-2.45353	-3.19016	-3.15133	-4.44309	-2.83213	-3.51899	-3.51409	-3.29031	-3.06138	-2.5318	-1.99394
Plant height	QHei.HEB25-5H.2	Drought stress	5H-62.5cM	47	5H	62.5	49.5	75.5	BOPA2_12_10140		-0.608652	-3.03501	-0.864983	-0.563549	-0.921886	-0.799274	-0.636234	-0.767449	-1.04304	-0.918116	-0.891284	-0.637193	-0.934098	-0.741962	-0.764663	-0.924522	-2.7149	-2.91001	-2.9124	-3.1787	-1.02475	-1.00143	-0.986395	-0.937203	-0.520883
Plant height	QHei.HEB25-5H.3	Control	5H-107.6cM	93	5H	107.6	94.6	120.6	SCRI_RS_237950	Vrs231)	-0.811233	-2.43053	-0.384401	-0.549757	-0.457288	-3.58179	-4.17686	0.732534	-4.25899	-0.399721	-2.25781	-0.958091	-4.37706	-2.07114	-0.336491	-2.40601	-3.96377	-4.55478	-3.71437	-4.50286	-4.17752	-3.96112	-0.69457	-0.547534	-1.06906
Plant height	QHei.HEB25-5H.3	Drought stress	5H-107.6cM	98	5H	107.6	94.6	120.6	SCRI_RS_237950	Vrs231)	-1.35197	-3.60354	-1.02348	-0.352574	0.407932	-3.54164	-4.57542	0.532408	-5.33844	0.14865	-4.34152	-1.98097	-4.97484	-3.21106	0.268443	-4.37065	-3.53383	-4.5607	-3.8048	-5.34052	-3.97753	-4.25915	-1.87554	1.08443	-1.7211
Plant height	QHei.HEB25-5H.4	Control	5H-122.6cM	92	5H	122.6	109.6	135.6	SCRI_RS_130992	Vrn-H120), HvPhyC21)	0.00552033	-2.53713	-3.25406	-0.819746	-0.722343	-1.31952	-0.771523	-2.66365	-4.51659	-1.76539	-0.722343	-4.51816	-6.23793	-0.735881	-3.42849	-4.12094	-3.74265	-2.86499	-0.466386	-2.90215	-4.62217	-4.62217	-3.32378	-0.660944	0.108567
Plant height	QHei.HEB25-5H.4	Drought stress	5H-125.5cM	51	5H	125.5	112.5	138.5	SCRI_RS_122458	Vrn-H120), HvPhyC21)	-2.28234	-4.06496	-2.81663	-4.84927	-4.12513	-4.18896	-4.50666	-1.20498	-5.25693	-4.1594	-3.71828	-5.22863	-4.7689	-3.24395	-2.60452	-3.38572	0.0399025	-4.62909	-2.47808	-4.63488	-4.07242	-4.07242	-2.10054	-3.17449	-2.44359
Plant height	QHei.HEB25-5H.5	Control	5H-145.8cM	23	5H	145.8	132.8	158.8	BOPA2_12_30165		-0.73102	0.6105	-1.93419	-0.824534	-0.698779	-0.576401	-0.215026	-0.19215	-0.855872	-0.35007	-2.00481	-0.542299	-0.941774	0.643507	-1.16029	-0.393325	-0.757702	-1.95347	-0.0441416	-1.62181	-0.773322	-0.779	-0.917946	-0.0355785	-1.21776
Plant height	QHei.HEB25-5H.6	Drought stress	5H-168.45cM	58	5H	168.45	155.45	181.45	BOPA2_12_31481		-2.11346	0.24195	-3.31312	-6.84225	-0.760156	-2.30129	-2.5991	-1.2863	-4.669	-3.83891	-3.73889	-4.38688	-3.62202	-0.14736	-0.908518	-2.55812	-2.24743	-2.91128	0.43522	-6.01824	-2.59688	-2.48332	-0.404993	-1.02864	-3.06605
Plant height	QHei.HEB25-6H.1	Control	6H-24.8cM	52	6H	24.8	11.8	37.8	SCRI_RS_154426		-0.223766	-0.0934977	-0.203049	-0.144071	-0.223766	-0.0148522	-0.203049	-0.274339	-0.223766	-0.0934977	-0.223766	-0.203049	-0.0376061	-0.188592	-0.223766	0.153023	-0.223766	-0.144071	-3.97628	-0.239165	-4.07137	-4.07137	0.0589786	-0.203049	0.109552
Plant height	QHei.HEB25-6H.2	Drought stress	6H-52.1cM	20	6H	52.1	39.1	65.1	SCRI_RS_135049	HvGR-RBP124+25), HvCO78), HvCO58), HvCry1a16), HvCry216), HvPRR1/HvTOC11)	-3.29485	-2.11554	-2.54775	-0.996399	-3.54265	-2.41351	-3.56694	-1.84857	-3.27451	-2.52056	-3.08457	-3.01387	-4.12019	-2.62054	-2.76318	-2.89491	-3.00932	-3.08083	-2.69336	-3.47271	-3.19528	-3.20937	-2.10003	-2.46168	-1.55005
Plant height	QHei.HEB25-6H.2	Control	6H-55cM	55	6H	55	42	68	BOPA1_5232_2041	HvGR-RBP124+25), HvCO78), HvCO58), HvCry1a16), HvCry216), HvPRR1/HvTOC11)	-3.56638	-0.36488	-0.0422291	0.176935	-4.39623	-1.3935	-4.11548	-1.30627	-3.84285	-1.30917	-2.35134	-4.87501	-4.42238	-2.04887	-3.48625	-0.488479	-1.31622	-2.56654	-2.08393	-3.89423	-2.10084	-2.10084	-0.819421	-3.43908	-0.296271
Plant height	QHei.HEB25-6H.3	Control	6H-76.1cM	21	6H	76.1	63.1	89.1	SCRI_RS_100903		0.880042	1.67784	0.221433	1.08706	0.880042	0.927599	0.793471	0.900286	0.852251	0.322824	0.39414	1.46529	0.191816	1.69074	1.53577	1.02852	0.238811	1.45067	0.861862	0.171695	1.62153	1.62153	1.59227	1.02981	1.77396
Plant height	QHei.HEB25-6H.3	Drought stress	6H-76.1cM	21	6H	76.1	63.1	89.1	BOPA1_2607_2929		0.207127	0.437174	0.21718	1.56466	0.207127	0.245669	1.53759	1.73048	1.46399	1.22847	0.00358205	0.556424	0.0224901	1.363	1.47616	-0.0983354	-0.0197614	1.63968	0.448073	0.0233693	0.290211	0.290211	1.62424	1.70291	1.70933
Plant height	QHei.HEB25-6H.4	Control	6H-103.8cM	22	6H	103.8	90.8	116.8	SCRI_RS_169022		0.0400967	1.58844	1.35964	1.02479	1.23285	0.189931	0.550941	1.59317	1.17241	1.3134	1.16494	1.14553	1.65784	1.59317	1.27804	0.767387	1.62853	0.448064	0.631275	0.652679	0.285946	1.45706	1.35964	1.62679	1.11742
Plant height	QHei.HEB25-7H.1	Control	7H-9.1cM	30	7H	9.1	-3.9	22.1	SCRI_RS_235976		0.375166	0.507547	1.87911	1.4932	1.07217	1.41477	0.710765	0.969864	1.10833	1.1008	0.925458	1.98815	2.15655	1.00995	1.9161	0.45569	1.443	0.29605	0.0152232	1.94256	1.64969	1.64969	2.10843	1.75009	2.15655
Plant height	QHei.HEB25-7H.2	Drought stress	7H-30cM	32	7H	30	17	43	BOPA1_2124_984	Vrn-H3/HvFT126)	-1.47881	0.0738434	-2.90979	-0.115169	-0.0523372	-0.840935	-1.52511	0.189209	-1.05726	-1.19346	-0.903111	-2.51446	1.01555	-0.117074	-1.59619	0.0702677	-0.122914	-0.119722	-0.0735726	-0.215392	-0.122904	-0.122904	-2.90979	-0.326561	-0.0325114
Plant height	QHei.HEB25-7H.3	Control	7H-51.3cM	31	7H	51.3	38.3	64.3	SCRI_RS_178619	HvSS127)	-0.0506314	-0.130662	-0.108309	0.0474065	-0.281902	0.0138599	-0.0993106	-0.0519467	-1.68615	-1.45635	-4.91364	-1.66691	-0.192031	-1.76506	-0.31572	-0.392914	-0.272785	-0.206573	-0.108117	-0.236403	-0.0308723	-0.0308723	-0.108309	-0.0731766	-1.7087
Plant height	QHei.HEB25-7H.4	Control	7H-70.2cM	40	7H	70.2	57.2	83.2	SCRI_RS_131323	HvCO151), HvCCA1/HvLHY4)	-0.0586488	0.520438	-2.05614	0.424002	0.202723	0.526902	0.0815531	0.704772	0.23268	0.446281	0.236062	-1.67335	0.181532	0.437488	-1.80848	0.280933	0.100893	-0.134444	0.613413	-2.53098	-2.67859	-2.67859	-0.117192	0.573477	0.138835
Plant height	QHei.HEB25-7H.4	Drought stress	7H-71.1cM	26	7H	71.1	58.1	84.1	BOPA2_12_30581	HvCO151), HvCCA1/HvLHY4)	-0.0565293	0.0939605	-0.515013	0.332421	-1.87231	-0.040386	0.358092	0.166869	0.10479	-0.110848	-0.563843	-0.576892	-1.37866	0.137487	-0.972202	-0.0469628	-1.57009	-0.45467	0.0295563	-2.43122	-2.91481	-2.91481	-0.00341542	0.448619	-0.419639
Plant height	QHei.HEB25-7H.5	Control	7H-93.8cM	50	7H	93.8	80.8	106.8	BOPA1_1800_1101	HvRAX2/HvCMF729,30)	0.864986	0.0839051	0.314438	-1.12233	-1.79954	0.346815	-2.60183	0.855881	-1.75997	-1.92401	-2.62637	0.523807	0.243686	0.415461	0.519446	0.326316	0.298578	0.910204	0.43088	-1.91365	-2.18896	-2.18896	0.314438	-1.79497	-1.64543
Plant height	QHei.HEB25-7H.6	Control	7H-120cM	35	7H	120	107	133	SCRI_RS_5518	HvCO68)	1.00208	0.443484	2.88515	0.971467	2.38318	2.27646	0.277264	0.868504	0.839167	0.43984	-2.68974	0.998449	0.756484	0.758542	2.48383	0.809172	0.913732	0.663508	0.765503	0.145284	-0.958787	-0.958787	1.50581	0.329611	1.11188
RGR32	QRgr32.HEB25-1H.1	Control	1H-5cM	23	1H	5	-8	18	SCRI_RS_149683		0.000387562	-7.0625e-05	0.000387562	-0.00015875	0.00599931	0.000501531	-7.86875e-05	8.00625e-05	9.4375e-06	0.00055575	9.4375e-06	-0.00015875	-7.0625e-05	0	0.000262719	-7.0625e-05	0.000501531	0.000413406	-7.0625e-05	0.005453	0	0.000430906	0.000387562	-0.00015875	-0.00015875
RGR32	QRgr32.HEB25-1H.2	Control	1H-60.8cM	56	1H	60.8	47.8	73.8	SCRI_RS_239686		-0.00531887	0.0003164	-0.000246562	-0.0068385	0.000464862	-9.6975e-05	0.000276675	-0.0011185	-8.61375e-05	-0.000611963	9.92375e-05	-0.00119588	-0.00133818	-9.6975e-05	0.000173925	-0.000266625	4.9575e-05	-0.001542	-8.11e-05	-0.000241212	0.0004358	0.0004358	-0.001538	-0.00151339	-0.000795188
RGR32	QRgr32.HEB25-1H.3	Control	1H-97.9cM	37	1H	97.9	84.9	110.9	BOPA1_5284_227	Ppd-H2/HvFT32)	9.38451e-05	-0.00135625	-0.00116639	-0.000518028	0.000257085	-0.000301887	-0.000541493	-0.00126054	-0.00033831	-0.00141465	-0.000652338	-0.00403485	-0.000527225	0.000206563	-0.000585577	-0.000404225	-0.000364887	-0.000301887	-0.000423211	-0.000214887	-0.000270676	-0.000270676	-0.000602535	-0.0045662	-0.00362803
RGR32	QRgr32.HEB25-1H.4	Drought stress	1H-126cM	30	1H	126	113	139	BOPA1_2572_986	HvELF34+5), HvCMF6a1), HvCMF6b1)	-0.00140126	0.000921684	-0.00179303	-0.000573947	0.0020602	0.00168309	-0.000694684	-9.99079e-05	0.000641711	-0.000190829	0.000937132	-0.00368468	0.000688803	0.00194233	-9.57895e-06	0.00126564	0.000288316	0.000341171	0.000868829	-0.000136329	-0.00195132	-0.00195132	-0.00233539	-0.00291096	2.19079e-05
RGR32	QRgr32.HEB25-1H.4	Control	1H-128.3cM	33	1H	128.3	115.3	141.3	SCRI_RS_138629	HvELF34+5), HvCMF6a1), HvCMF6b1)	-7.44231e-05	0.00272121	-0.00101442	-0.000397885	0.0030769	0.00291094	0.000625269	-0.000389308	0.000142212	-0.000437885	0.000325115	-0.0010725	0.000242173	0.00298177	-0.000363462	0.00279069	0.00186323	0.00237854	0.00260098	0.00268048	0.00172071	0.00172071	-0.000453462	-0.000625	-6.24231e-05
RGR32	QRgr32.HEB25-2H.1	Control	2H-18.9cM	53	2H	18.9	5.9	31.9	SCRI_RS_233272	Ppd-H16)	0.00078002	-0.00218488	-0.00487956	-0.00205198	-0.00552748	-0.00228427	-0.00325805	-0.00261405	-0.00438237	-0.00236313	-0.00212678	-0.00554079	-0.000373111	-0.0022899	0.000257121	-0.000409303	-0.00034602	-0.00221071	-0.00255316	-0.00227429	-0.00149842	-0.00149842	-0.000411475	-0.000540788	-0.00413401
RGR32	QRgr32.HEB25-2H.1	Drought stress	2H-18.9cM	27	2H	18.9	5.9	31.9	SCRI_RS_153798	Ppd-H16)	-0.00112976	-0.00139905	-0.00172425	-0.0012194	-0.000976952	-0.00134476	-0.00329536	-0.00132679	-0.00104626	-0.00182095	-0.00375286	-0.00383119	6.82976e-05	-0.00133869	-0.00079725	-0.00155036	-0.00142087	-0.00188345	-0.00183262	-0.00135027	-0.00188964	-0.00188964	-0.0016094	-0.00165146	-0.00170119
RGR32	QRgr32.HEB25-2H.2	Control	2H-40.8cM	21	2H	40.8	27.8	53.8	BOPA2_12_20326		0.000131727	-0.00306695	-0.00125993	-0.00160782	-0.000523673	-0.000655055	-0.00094	-0.00257731	-0.000158945	-0.00126956	-0.000637855	0.000124382	-0.00251858	-0.00264327	-0.000623236	-0.000629236	-0.000667491	-0.00128636	-0.00227745	-0.00330004	-0.000816182	-0.000745636	-0.00312364	-0.002824	-0.0011732
RGR32	QRgr32.HEB25-2H.3	Drought stress	2H-62.5cM	28	2H	62.5	49.5	75.5	SCRI_RS_156063	HvCEN7)	-0.00150013	-0.000709173	-0.000701788	-0.000703192	-0.000782058	-0.00122935	-0.000883519	-0.000881481	-0.000832558	-0.000875577	-0.000676673	0.00295385	-0.000949269	-0.00170654	0.00330431	-0.00178133	-0.00246346	-0.00182135	-0.00156783	0.00334535	-0.00120596	-0.00133692	-0.000701788	-0.000122942	-0.00115673
RGR32	QRgr32.HEB25-2H.4	Drought stress	2H-106.8cM	52	2H	106.8	93.8	119.8	BOPA1_ABC17086_1_9_254	HvAPO2/BFL10)	-0.000279241	7.64177e-05	0.000516658	0.00157597	0.00130343	0.000682823	0.000551823	0.000457646	0.000157063	0.000634076	0.000367241	0.000589329	0.00659024	0.000318165	0.000428278	0.000593658	0.00497128	0.0013682	0.000406797	0.000584557	-4.54684e-05	-9.87342e-06	-9.88608e-06	0.000365342	0.000172962
RGR32	QRgr32.HEB25-2H.5	Control	2H-142cM	22	2H	142	129	155	BOPA2_12_30240		-0.000139667	0.000649821	0.00382983	0.00160069	-0.00186367	0.000757599	0.00145656	0.00100721	0.00130524	0.000946673	0.00123898	0.000331148	0.000974303	0.000853006	0.00148046	0.00132615	0.00111747	0.000532574	0.000971821	0.00114943	0.000770747	0.000770747	-0.00165437	0.00059421	-8.25185e-05
RGR32	QRgr32.HEB25-3H.1	Drought stress	3H-2.75cM	48	3H	2.75	-10.25	15.75	SCRI_RS_110189		0.00246275	0.00420169	0.000886925	0.00227273	-0.00154645	0.00297837	-0.000167806	-0.000447179	-0.00063109	-0.00285622	0.000608104	-0.00043303	-0.000977821	-0.000855343	-0.00072303	0.00315882	-0.00224433	-0.00228597	-0.00116331	-0.00158716	0.002022	0.002022	-0.00171684	-0.000975612	-0.00290149
RGR32	QRgr32.HEB25-3H.2	Drought stress	3H-43.9cM	91	3H	43.9	30.9	56.9	BOPA2_12_11117		-0.000129473	-0.000789602	-0.00144399	-0.00119817	0.00736003	-0.0014472	0.00622092	-0.00116152	-0.00223582	-0.00058371	-0.000671935	0.0049352	-0.0026372	-0.00159388	-0.00118162	0.0060701	0.00517442	-0.00177753	-0.0016928	-0.00151872	-0.00141399	-0.00139539	-0.00213591	-0.00109853	-0.00160765
RGR32	QRgr32.HEB25-3H.3	Drought stress	3H-57.4cM	35	3H	57.4	44.4	70.4	BOPA2_12_11284		9.39767e-05	0.00543805	2.63023e-05	0.000168442	0.00550581	0.000292884	0.000289326	0.00520791	2.63023e-05	0.000360651	9.39767e-05	0.000115953	0.000218419	0.00543805	0.00037893	0.000218419	0.000218419	0.000587093	0.000324116	0.000218419	0.000587093	0.000645512	2.63023e-05	0.000363744	0.00030807
RGR32	QRgr32.HEB25-3H.4	Control	3H-73.2cM	48	3H	73.2	60.2	86.2	SCRI_RS_13780		-0.000124203	0.002534	-4.76441e-05	0.000212441	0.00233931	0.00304717	0.00258702	-0.000330339	8.63559e-05	0.00298758	0.000232712	-0.000186441	-0.00054661	0.00246463	0.00371183	0.00343405	0.00323254	-0.00122102	-0.000824525	-0.000132458	0.00241625	0.00374866	-8.57797e-05	-0.000123831	-0.000152678
RGR32	QRgr32.HEB25-3H.4	Drought stress	3H-73.2cM	30	3H	73.2	60.2	86.2	SCRI_RS_13780		-0.000123062	0.00233402	-0.000213479	-9.55625e-05	0.00368398	0.00229048	0.00240831	-0.000139104	-9.55625e-05	0.00360969	-0.000264583	-0.000169938	-1.84792e-05	0.00248548	0.00231367	0.00376115	0.00368398	-0.000139104	0.00118281	-0.000169938	0.00376115	0.00376115	-0.000213479	-0.000213479	-9.55625e-05
RGR32	QRgr32.HEB25-3H.5	Drought stress	3H-90.9cM	42	3H	90.9	77.9	103.9	BOPA2_12_10344		0.00238626	0.000113645	-4.67903e-05	0.000207742	0.00280013	0.000413339	0.000280806	7.63387e-05	-5.19516e-05	6.57419e-05	0.00246098	-0.001763	0.00255073	0.000291935	0.00234565	0.00286887	0.000173903	0.00261831	0.000236871	0.000651258	0.000296887	0.000296887	0.00235382	7.42903e-05	0.00231192
RGR32	QRgr32.HEB25-3H.6	Drought stress	3H-135.5cM	36	3H	135.5	122.5	148.5	SCRI_RS_165044		-0.00119323	-0.0020114	0.000804509	-0.00198919	-0.000970246	0.000150807	0.000546193	-0.00153442	-0.00222667	-0.000144105	-0.00190572	0.000461632	-0.00172096	-0.00199337	0.00095914	-0.0021987	-0.0020856	-0.0014947	-0.00194037	-0.00208977	-0.00237404	-0.00246719	-0.00137012	0.000260684	-0.00244504
RGR32	QRgr32.HEB25-3H.7	Control	3H-154.9cM	40	3H	154.9	141.9	167.9	SCRI_RS_184998	HvLUX14)	0.000440987	-0.00111986	-0.00229558	-0.00152143	-0.00212083	-0.00142506	-0.00247584	-0.00133877	-0.00101274	-0.00212317	-0.00127708	-0.00244156	-0.00259597	-0.00149169	-0.00106136	-0.00117758	-0.00152351	-0.00137104	-0.00152364	-0.00104838	-0.00120174	-0.00120174	-0.00234961	-0.00256377	-0.00240013
RGR32	QRgr32.HEB25-4H.1	Drought stress	4H-14.7cM	22	4H	14.7	1.7	27.7	BOPA1_1513_514		0.00047784	0.00151884	0.00246204	0.00255013	0.00246204	0.00228825	0.00101751	0.00231169	0.00162193	0.00167864	0.00150109	0.00182217	0.00176041	0.00151884	0.000973107	0.00257743	0.00248933	0.00171913	0.00248933	0.00166073	0.00159295	0.00159295	9.552e-05	0.000377173	0.00134437
RGR32	QRgr32.HEB25-4H.2	Control	4H-51.2cM	40	4H	51.2	38.2	64.2	BOPA1_7691_679	HvCO161), HvPRR591), HvPRR731), PhyB16)	0.000106071	0.00114615	0.000885255	0.0011828	0.00375228	0.00643498	0.00238522	0.0037334	0.000615173	-0.00136359	-0.000576357	-0.00270085	-0.001364	0.00201779	-1.85714e-05	0.000320276	-0.000637357	0.000364248	-0.00113938	0.00159923	-0.000105449	-0.000406724	0.000885255	-0.00578276	-0.00221228
RGR32	QRgr32.HEB25-4H.2	Drought stress	4H-57.5cM	35	4H	57.5	44.5	70.5	SCRI_RS_170560		0.00157187	0.00137298	0.00157739	0.000395269	0.00446101	0.00366631	0.00342561	0.00350904	0.00332999	0.000765495	0.00220547	-0.00171269	0.000535634	0.00157477	-0.00177958	0.00112931	0.00083657	0.00153988	-0.00180305	0.000828462	0.00162731	0.00101182	0.00157739	0.00222551	0.000382968
RGR32	QRgr32.HEB25-4H.3	Drought stress	4H-76.3cM	20	4H	76.3	63.3	89.3	SCRI_RS_200964		-0.00328306	-0.00157194	-0.003725	-0.00284903	-0.00190323	-0.00157194	-0.0013379	-0.00271548	-0.00310387	-0.00282806	-0.00282742	-0.00282387	-0.00168952	-0.00157194	-0.00147113	-0.00179984	-0.00226226	-0.00293129	-0.00204387	-0.00242742	-0.00156355	-0.00287226	-0.003725	-0.000897145	-0.00262387
RGR32	QRgr32.HEB25-4H.4	Control	4H-90.9cM	61	4H	90.9	77.9	103.9	SCRI_RS_25685		0.000699717	-0.00031102	-0.000144091	0.00191795	0.00198734	0.00206592	0.00220496	0.00215038	0.00399642	-0.000403091	0.00190409	0.00181337	0.00254266	-0.000295111	0.00258964	0.000977404	0.00348002	0.00215203	0.00200895	0.00129481	-0.000341515	0.00206467	-0.000114525	-0.00013599	0.00249133
RGR32	QRgr32.HEB25-4H.5	Drought stress	4H-101.4cM	26	4H	101.4	88.4	114.4	BOPA1_3652_872		6.47172e-05	0.00315237	0.00179737	0.00439341	0.00284122	0.00319926	0.00504732	0.00314774	0.00263301	0.00248554	0.00255915	0.00195401	0.0024938	0.00275471	0.0025657	0.00181809	0.00299656	0.00345546	0.00304236	0.00307017	0.00319393	0.00200586	0.00181064	0.00291609	0.00176064
RGR32	QRgr32.HEB25-4H.6	Control	4H-113.4cM	49	4H	113.4	100.4	126.4	BOPA2_12_30239	Vrn-H217)	0.000605603	-0.000343641	0.000295449	-0.000704154	0.0113075	0.00138554	0.000285077	0.0001855	0.00135986	0.000598103	0.000292192	0.000381205	2.1141e-05	0.000827474	0.00165469	0.000388436	0.00108246	0.000545731	0.00108246	0.000448718	-0.000829205	0.000278577	6.01667e-05	-0.000743128	-0.000608564
RGR32	QRgr32.HEB25-5H.1	Control	5H-14.5cM	88	5H	14.5	1.5	27.5	SCRI_RS_149877		-9.7957e-05	6.71828e-05	-0.000456237	-0.00015871	-0.0143442	0.000163731	-8.98925e-05	-9.35484e-05	-0.000498387	-0.000146989	-0.000146989	-0.00015871	5.08925e-05	-0.000299194	-0.000428817	-0.000398387	6.92258e-05	3.87957e-05	-0.000153441	3.23441e-05	0.000102989	0.000121086	-0.00046	-0.000472796	-0.000591075
RGR32	QRgr32.HEB25-5H.2	Drought stress	5H-70.1cM	24	5H	70.1	57.1	83.1	BOPA1_1786_297		-0.000530923	-0.00239969	-0.00191754	-0.000995831	-0.000678923	-0.00162169	-0.00143215	-0.000530923	-0.00191754	-0.000933231	-0.000489385	-0.001876	-0.00206554	-0.00166323	-0.000489385	-0.00166323	-0.00216862	-0.00221015	-0.00239969	-0.00259385	-0.00234277	-0.00234277	-0.001876	-0.00191754	-0.00191754
RGR32	QRgr32.HEB25-5H.3	Control	5H-112.7cM	73	5H	112.7	99.7	125.7	SCRI_RS_154288		0.000884082	0.00331342	0.00382738	0.00362257	0.00104768	0.00316282	0.00420216	0.00409717	0.005288	0.00320165	0.000594888	0.00430879	0.00407137	0.00351349	0.00394904	0.00357763	0.00377448	0.00380944	0.00296748	0.00382976	0.00339587	0.00362295	0.00271627	-0.000465378	0.00323473
RGR32	QRgr32.HEB25-5H.3	Drought stress	5H-114.9cM	28	5H	114.9	101.9	127.9	SCRI_RS_165569		0.00276189	0.0017968	0.00240542	0.00208241	0.00276189	0.00151678	0.00209817	0.00166202	0.00213095	-0.000652093	0.00298497	0.00317522	0.00313495	0.000500581	0.00200207	0.0023618	0.00229788	0.00159038	0.00138537	0.00311295	0.00207001	0.00213197	-0.00126302	-0.000540628	0.000827581
RGR32	QRgr32.HEB25-5H.4	Drought stress	5H-137.9cM	49	5H	137.9	124.9	150.9	SCRI_RS_166491		-6.55632e-05	0.00428559	0.00371751	0.00104309	0.00150152	0.00110146	0.00104989	0.00037031	0.00191389	0.000331345	0.000933713	0.00372022	0.00113159	0.000872644	0.00084892	0.00348692	-0.000173299	-0.000126655	0.00291971	0.00400354	0.00112316	0.000924724	-0.000862874	0.000140034	0.000456839
RGR32	QRgr32.HEB25-5H.5	Control	5H-145.7cM	63	5H	145.7	132.7	158.7	SCRI_RS_139374		-0.000353136	0.000567494	0.00465615	-7.02716e-05	0.00664679	0.000639444	0.000517123	-0.000924605	0.000349086	-0.000247321	0.000305012	0.000229864	0.000545531	-0.000274074	0.000226025	0.0015843	0.00125664	7.08395e-05	-0.000164568	0.00520104	0.00530672	0.000856247	-8.96543e-05	-0.00013321	0.000157099
RGR32	QRgr32.HEB25-5H.6	Drought stress	5H-152.6cM	26	5H	152.6	139.6	165.6	SCRI_RS_218503		0.00211398	0.00201692	0.00211997	0.0018342	0.00196776	0.00221853	0.00194556	0.000466441	0.00191836	0.00191836	0.00164095	0.00174395	0.000465932	0.000376186	0.00180653	-1.95763e-05	-0.00111473	-0.00154415	-0.00111473	0.0018281	0.000327034	-7.63559e-05	0.00173712	-0.00111473	0.00188336
RGR32	QRgr32.HEB25-6H.1	Control	6H-50.8cM	60	6H	50.8	37.8	63.8	SCRI_RS_9980	HvNAM-123)	0.00302358	0.00252316	0.000400591	0.000205355	0.00270235	0.0023587	0.0020544	0.00224854	0.00297737	-0.000691946	0.000212441	0.000139882	0.000381183	1.93871e-05	0.00278667	0.00255166	0.000126914	0.00201634	0.000100516	0.00326676	0.00188875	0.00188875	0.00048	0.000934753	0.00184967
RGR32	QRgr32.HEB25-6H.1	Drought stress	6H-52.9cM	37	6H	52.9	39.9	65.9	BOPA1_4258_1498	HvGR-RBP124+25), HvCO78), HvCO58), HvCry1a16), HvCry216), HvPRR1/HvTOC11)	0.00107761	0.000904885	0.000915161	0.00118449	0.00103475	0.000784207	0.00108632	0.000832644	0.000686402	0.00041523	0.00135072	0.00163093	0.00211175	0.000393828	0.0046627	0.00411647	0.000250839	0.000969667	0.000880862	0.000924701	0.00032054	0.000308092	0.0037269	0.00209384	-3.12414e-05
RGR32	QRgr32.HEB25-6H.2	Control	6H-93.1cM	71	6H	93.1	80.1	106.1	SCRI_RS_95857		-0.00839764	0.000617303	4.60449e-05	0.000135539	-0.00803867	0.000683247	0.00125343	0.000632978	0.000889236	0.000267831	0.00131549	8.34494e-05	-6.85169e-05	0.00087282	0.00199056	6.30337e-05	0.000850517	0.000903753	0.000193494	0.0026112	-1.57303e-06	-3.08427e-05	4.60449e-05	-5.10449e-05	-5.13146e-05
RGR32	QRgr32.HEB25-6H.3	Drought stress	6H-100.7cM	44	6H	100.7	87.7	113.7	SCRI_RS_43891		0.000546206	0.00219157	-0.000398922	0.0024576	0.00384001	-0.000802515	0.0036234	0.00179838	0.00341064	0.00407263	0.00331886	0.00364952	0.00238155	0.00379686	0.00327142	0.00190193	0.0035772	0.00339725	0.00147802	0.00422399	9.12837e-05	0.00209412	-0.000398922	-0.00218082	0.000756278
RGR32	QRgr32.HEB25-7H.1	Control	7H-23cM	29	7H	23	10	36	SCRI_RS_149724		0.00442537	0.00117237	-0.000677914	-0.000803957	-0.000432505	-0.000183559	0.000747312	0.00419134	0.000850946	0.00104005	0.0024366	0.00373435	0.00149273	0.000150419	0.00156497	0.00110117	0.000443538	-0.000286172	0.000292495	0.0040627	0.000509366	0.000768624	-0.000677914	-0.000168097	0.000863269
RGR32	QRgr32.HEB25-7H.1	Drought stress	7H-27.6cM	36	7H	27.6	14.6	40.6	BOPA2_12_10878		9.84848e-05	0.000535424	0.00276023	0.000993515	0.00418806	0.000202348	0.000651318	0.0039012	0.000344409	0.000742712	0.000623364	0.000512742	0.000380182	0.000404788	0.000364197	0.000284621	0.000170318	-0.000444697	0.000376439	-9.00152e-05	0.000172409	0.000172409	0.00276023	-0.000651212	-0.000300561
RGR32	QRgr32.HEB25-7H.2	Drought stress	7H-55cM	27	7H	55	42	68	SCRI_RS_229041		0.000177257	0.000502186	-2.83714e-05	0.000799386	0.00503384	0.00280197	0.000809057	0.000980857	0.000438571	0.00215827	0.000118714	0.000697171	0.00511781	0.000795071	0.00314849	0.000747829	0.000411943	0.0030717	0.0004102	0.000604043	0.0004591	0.0004591	0.000291757	0.0002411	0.000411586
RGR32	QRgr32.HEB25-7H.3	Control	7H-65.4cM	57	7H	65.4	52.4	78.4	BOPA1_1107_392	HvVRT-228)	-0.00215371	-0.00377703	-0.00228041	-0.00376945	-0.00357173	-0.0036944	-0.00272967	-0.00347724	-9.08791e-05	-0.00108981	3.4033e-05	-0.00363403	0.000530923	-0.00137685	-4.38571e-05	-0.00226425	-8.68132e-06	-0.00251868	-0.00397681	5.37253e-05	9.26484e-05	9.26484e-05	-0.00245392	-0.00342608	9.81758e-05
RGR32	QRgr32.HEB25-7H.4	Control	7H-86cM	75	7H	86	73	99	SCRI_RS_157912		-3.17093e-05	0.00492199	-5.90698e-06	-4.54302e-05	0.00485537	0.00492199	8.97093e-05	0.0048575	0.000127942	0.00467991	0.000255837	-0.00082543	0.000235953	0.00483165	1.77442e-05	9.57674e-05	0.000130849	-4.63605e-05	0.000216535	0.000137395	0.000101	0.000101	-7.6593e-05	6.99302e-05	5.00465e-05
RGR42	QRgr42.HEB25-1H.1	Drought stress	1H-50.4cM	42	1H	50.4	37.4	63.4	BOPA1_8743_197	HvCMF10/HvHXK1/Hva1	2.43875e-05	-0.000185887	0.000451613	6.98625e-05	0.000346025	0.00151103	8.1625e-06	-0.00012145	0.00167395	-0.00202963	-0.000949787	-0.00273915	-0.000249863	0.00162935	-0.000188513	0.000604525	0.00163018	-0.00301674	-0.000376088	-0.000634488	0.000145875	0.000145875	-0.00270876	-0.00375787	-0.000197288
RGR42	QRgr42.HEB25-1H.2	Drought stress	1H-89cM	71	1H	89	76	102	BOPA2_12_31163	Ppd-H2/HvFT32)	0	-0.00291485	-0.00166554	0.000186866	-0.00186947	9.51856e-05	-0.00185377	-4.98351e-05	-0.00271274	-4.29691e-05	-0.00427557	-0.000397608	-0.00300814	6.71443e-05	-0.000648093	-0.00207594	-0.000492485	0.000924485	-0.00280928	0.000735134	-6.32268e-05	-6.32268e-05	-0.00301773	-0.00236766	-0.000830639
RGR42	QRgr42.HEB25-1H.2	Control	1H-95.6cM	34	1H	95.6	82.6	108.6	SCRI_RS_136856	Ppd-H2/HvFT32)	-4.90141e-05	-0.00199165	-0.00257151	-2.75352e-05	-8.86761e-05	9.97183e-06	-6.40845e-06	-0.00161404	-0.000289183	-0.00253615	-0.000340282	-0.0029758	-0.000302775	-0.00167144	-0.000279746	9.97183e-06	-0.000340282	9.97183e-06	-0.00218183	5.10563e-05	-0.00179559	-0.00179559	-0.00031862	-0.000301634	-0.000615634
RGR42	QRgr42.HEB25-1H.3	Drought stress	1H-128.3cM	27	1H	128.3	115.3	141.3	SCRI_RS_165338	HvELF34+5), HvCMF6a1), HvCMF6b1)	-3.84366e-05	0.000758211	-0.000351408	0.000980718	0.000404268	-0.00209904	0.00105331	0.000825225	0.000914958	-0.000214127	0.00134744	0.000559225	-0.00124746	0.000410944	-0.000622521	0.00200076	0.000735423	0.00258672	-0.000905873	0.00162001	0.000450817	0.000450817	-0.00134818	-0.000616042	-0.000821394
RGR42	QRgr42.HEB25-2H.1	Control	2H-18.9cM	49	2H	18.9	5.9	31.9	BOPA2_12_30870	Ppd-H16)	-2.358e-05	-0.0020626	-0.0051261	-0.00064353	-0.0042095	-0.00065089	-0.0026725	-0.0003023	-0.004066	-0.00076246	-0.00205404	-0.0055908	0.00043917	-0.00219955	-0.00076479	-5.289e-05	-0.00077889	-0.00264605	-0.00324329	-0.00266575	-0.00265526	-0.00291601	-0.00034072	-0.0005976	-0.00256556
RGR42	QRgr42.HEB25-2H.1	Drought stress	2H-23cM	59	2H	23	10	36	BOPA2_12_30872	Ppd-H16)	-0.00287581	-0.0019075	-0.00466393	-0.00086487	-0.0047554	-0.0018229	-0.0050264	-0.00153439	-0.00446013	-0.00152622	-0.0022192	-0.0052024	0.00015483	-0.00136536	-0.00269454	-0.0016521	-0.00194297	-0.00172187	-0.00194552	-0.0016279	-0.00172273	-0.00172273	-0.00300153	-0.0021918	-0.0019314
RGR42	QRgr42.HEB25-2H.2	Control	2H-53.7cM	24	2H	53.7	40.7	66.7	SCRI_RS_194216	HvCEN7)	0.000476397	-5.39683e-05	0.000298029	0.00302111	0.000463365	0.00190327	1.79048e-05	-0.00026527	0.000820333	0.0012787	0.00211863	0.000307698	2.42857e-05	0.00149459	-0.000478333	-0.00122984	-0.00115841	-0.000238317	0.000212778	-0.000234698	0.00154135	-0.000657905	0.000298029	-0.000483397	0.00187862
RGR42	QRgr42.HEB25-2H.2	Drought stress	2H-55.6cM	94	2H	55.6	42.6	68.6	BOPA2_12_11163	HvCEN7)	-0.00038915	-0.00184016	8.305e-05	-0.00016128	-0.00036399	0.00553205	-0.00025399	-0.00179662	-0.00026986	-0.00044141	-0.0003204	0.00011245	0.00647834	-0.00059941	9.515e-05	-0.00239544	-0.0003875	-0.00245714	-0.00221731	0.00598261	-0.0003564	1.653e-05	8.305e-05	-7.724e-05	-0.00030951
RGR42	QRgr42.HEB25-2H.3	Control	2H-75.2cM	57	2H	75.2	62.2	88.2	SCRI_RS_129857		0.000450268	0.00189748	0.000145866	0.0023095	0.0018366	0.000303073	0.0018711	0.00199956	0.00230556	0.00185016	0.00230239	0.00194456	0.000393037	0.000240049	0.00245967	0.00193748	0.00218268	-0.000187988	0.00186898	0.00227111	0.000248963	0.000434549	0.000145866	0.0022168	-0.000232195
RGR42	QRgr42.HEB25-2H.4	Drought stress	2H-86.6cM	40	2H	86.6	73.6	99.6	SCRI_RS_2911		-0.00160085	0.000143831	0.000523034	-0.00178949	-0.00139525	0.000358559	-0.00178949	-0.0019022	-0.00131814	-0.00119025	0.000392966	-0.00151932	0.000450288	0.000365339	0.000338695	-0.00200017	0.000178237	0.000488627	0.000108847	-0.00195339	-0.00191627	-0.00128729	0.000523034	0.000125661	-0.00128102
RGR42	QRgr42.HEB25-2H.5	Control	2H-106.8cM	59	2H	106.8	93.8	119.8	BOPA1_ABC17086_1_9_254	HvAPO2/BFL10)	0.000306146	0.00110254	0.00143896	0.000699094	0.000829271	0.00126036	0.00115061	0.00111045	0.00119274	0.00111383	0.00137158	0.00135159	0.00464261	0.00101987	0.000467667	0.000541	0.00484634	0.000613354	0.0009535	0.00141387	0.00106368	0.00109879	0.0014152	0.000146521	0.00048876
RGR42	QRgr42.HEB25-2H.6	Drought stress	2H-141.1cM	26	2H	141.1	128.1	154.1	SCRI_RS_200267		-0.000254657	-0.0001156	0.0018602	0.00143326	0.00147806	0.00161449	0.00141549	0.00143334	0.00155909	-5.70286e-05	-0.000203914	-0.000335029	0.00155909	0.00165763	-0.000153143	0.00157374	0.00155909	0.00132511	-0.0001156	0.00147089	0.001673	0.001673	-0.000404629	-0.000179886	0.00141331
RGR42	QRgr42.HEB25-2H.6	Control	2H-149.2cM	21	2H	149.2	136.2	162.2	SCRI_RS_156075	Ertr67 HvAP2(Zeo)31)	0.00168384	0.000990541	0.00212457	0.00114586	0.00110073	0.00120081	0.00114586	0.00041073	0.00159095	0.000881676	0.001311	0.000990541	0.00135614	0.00120081	0.00114586	0.000990541	0.000200459	0.00110516	0.000159757	0.00114586	0.00041073	0.00041073	0.00106559	0.000736919	0.000200459
RGR42	QRgr42.HEB25-3H.1	Control	3H-15.05cM	26	3H	15.05	2.05	28.05	SCRI_RS_197216		9.87308e-05	-0.000346692	-0.00375269	-3.49615e-05	0.000364577	2.88462e-06	-6.04231e-05	-9.82692e-05	0.000501558	-6.04231e-05	0.00137877	3.78462e-05	0.00220394	-5.95577e-05	-0.000314212	9.87308e-05	0.000520942	-2.17115e-05	-0.000371346	0.00174421	3.75e-06	6.08846e-05	-0.000447885	3.54231e-05	-6.04231e-05
RGR42	QRgr42.HEB25-3H.2	Control	3H-44.8cM	20	3H	44.8	31.8	57.8	SCRI_RS_238649		0.000407628	0.000535744	6.37907e-05	-0.000831302	0.000368837	0.00243644	0.000119791	0.000398279	0.002263	0.000446837	-0.00108581	0.000478	0.000398209	0.000322558	0.00203112	0.000426721	0.000576488	0.000963581	0.000127209	0.00165847	0.00152635	0.000280047	0.000214953	0.000698256	0.000176279
RGR42	QRgr42.HEB25-3H.3	Drought stress	3H-63.9cM	58	3H	63.9	50.9	76.9	BOPA1_4618_1559		-0.000574032	-0.0007145	-0.00162416	0.000289681	-3.89255e-05	-0.000163021	0.000473691	0.000284287	8.44787e-05	0.000465585	-0.00131629	0.0016395	0.00354224	-1.7883e-05	-4.23191e-05	0.00284251	0.0030656	0.000672915	-0.000641489	-0.000709415	0.00246215	0.000466457	-0.00162416	-0.000128713	0.00183995
RGR42	QRgr42.HEB25-3H.4	Control	3H-100.3cM	74	3H	100.3	87.3	113.3	BOPA1_2500_1514	HvCMF11)	-8.66531e-05	0.000243163	0.00420476	0.00302189	0.0048485	-8.66531e-05	-0.00024498	-0.000115571	0.00140255	0.000243163	-0.000112031	0.0047684	0.00334148	0.000243163	-0.000186969	0.0010535	-0.000595347	0.00132477	-0.000664745	-0.000463153	-5.28878e-05	-5.28878e-05	-8.66531e-05	-8.43367e-05	0.00287431
RGR42	QRgr42.HEB25-3H.4	Drought stress	3H-104.8cM	98	3H	104.8	91.8	117.8	SCRI_RS_230075	Hv20ox2/denso/sdw113)	0.00014714	0.00019781	0.0100113	0.00033114	0.00055697	0.00010691	0.00012783	0.00028947	0.00041112	0.00014005	0.00023068	0.00047143	0.00027455	0.00019781	0.00010691	0.00050012	0.00022662	0.00044236	0.00016467	0.00022905	0.00018028	0.00018028	0.00014714	0.00019045	0.00034359
RGR42	QRgr42.HEB25-3H.5	Drought stress	3H-131.6cM	24	3H	131.6	118.6	144.6	SCRI_RS_175682		-0.000564479	-0.000761704	-0.000227141	-9.4831e-05	-0.000789549	-0.000423113	-0.00210101	-0.00135482	-0.00069162	-0.000183338	-0.00241059	-0.000287704	-0.00162454	-0.00100169	-0.00187425	-0.00161887	-0.00149277	-0.001092	-0.00179862	0.000724028	-0.00122566	-0.0012562	-0.0021382	-0.00151911	-0.00103306
RGR42	QRgr42.HEB25-4H.1	Control	4H-21.2cM	31	4H	21.2	8.2	34.2	BOPA1_2065_3135	HvCO101)	0.00205592	-5.41875e-05	0.00174588	0.00229198	0.00168906	0.000491812	0.000636146	-5.41875e-05	0.00180558	0.00180558	0.00168906	0.00217546	0.00223517	6.22708e-05	0.000379875	0.000752604	0.00180558	0.0018624	0.000752604	6.22708e-05	0.000375354	0.000491812	0.00168906	0.00142827	0.00174588
RGR42	QRgr42.HEB25-4H.1	Drought stress	4H-26.3cM	20	4H	26.3	13.3	39.3	BOPA1_4098_758		0.000403886	9.00286e-05	0.000185086	0.00281709	0.000536114	2.82571e-05	-0.000377429	3.48e-05	0.000342257	0.000342257	0.000210029	0.000536114	0.000403886	-0.000103829	-0.000377429	-7.88857e-05	0.000342257	0.000342257	-5.8e-05	0.00228834	0.000222114	0.000222114	1.82857e-06	0.00225326	0.000536114
RGR42	QRgr42.HEB25-4H.2	Control	4H-59.6cM	25	4H	59.6	46.6	72.6	BOPA1_5354_1046		0.00111051	0.00045914	0.000431772	0.00061707	0.00309911	0.0031074	0.000886351	-7.71053e-05	0.000817702	-0.000902982	-0.000613509	-0.000792474	0.000112982	0.00130247	-0.000259123	-0.00152435	0.000257649	-0.000854053	0.000293947	0.000393	8.88596e-05	-0.000444807	0.000431772	-9.79474e-05	-0.00100753
RGR42	QRgr42.HEB25-4H.3	Drought stress	4H-81.4cM	65	4H	81.4	68.4	94.4	SCRI_RS_163062	SUCROSE TRANSPORTER 1 (HvSUT1)30)	-0.000375553	-0.000539368	-0.000456184	-3.68816e-05	-0.000368816	-0.000565026	-0.0006075	-0.000565026	0.00341587	-0.000339737	-0.000456184	-0.000263816	-0.000181566	0.00342149	-0.000161013	-0.000301934	-0.000332197	-0.000569632	-0.000743421	0.00349507	0.00347663	-0.000581316	-0.000456184	-0.000132987	-0.000315658
RGR42	QRgr42.HEB25-4H.4	Drought stress	4H-99.6cM	39	4H	99.6	86.6	112.6	BOPA2_12_11183	HvCMF41)	0.00144376	0.00127489	0.00304319	0.00292986	0.00136448	0.00134108	0.002484	0.00330326	0.00161784	0.000756901	0.00102501	0.003664	0.00136014	0.00125708	0.00119332	0.00145791	0.00145842	0.00163221	0.00127489	0.0027	0.00194205	0.0015092	0.00057211	0.00249627	0.00076056
RGR42	QRgr42.HEB25-4H.5	Control	4H-111.3cM	60	4H	111.3	98.3	124.3	BOPA2_12_31138	Vrn-H217)	-0.000336731	-3.62796e-05	0.000956699	0.00167184	0.000120065	9.66129e-05	0.00141805	0.0061693	0.000297774	6.38495e-05	-1.40645e-05	0.00100343	-0.000205484	-0.000222183	0.000567247	-0.00028472	0.000790978	0.000684043	-3.47204e-05	0.0013322	0.000979419	-2.90645e-05	9.74516e-05	0.000311032	0.000224312
RGR42	QRgr42.HEB25-4H.5	Drought stress	4H-113.7cM	23	4H	113.7	100.7	126.7	SCRI_RS_189457	Vrn-H217)	-0.000341541	-0.00218405	0.00185835	0.000152622	-0.00238689	-0.0010812	-0.000761811	0.00165214	0.00295932	-0.00106836	-0.00118915	0.00193691	-6.35811e-05	-0.00139023	0.00105626	-0.0010622	0.0012788	0	-0.00118739	0.00136918	-0.000121365	0.00035077	-0.000761095	-0.0017257	-0.000192959
RGR42	QRgr42.HEB25-5H.1	Control	5H-14.5cM	54	5H	14.5	1.5	27.5	SCRI_RS_149877		-0.0001335	9.5e-06	-4.97857e-05	-0.000107357	-0.00559051	3.56429e-05	3.56429e-05	-0.00164199	-0.0001335	-4.80714e-05	-4.80714e-05	-0.00167527	-0.000133357	6.64143e-05	-0.0001335	3.56429e-05	-4.97857e-05	-7.65857e-05	-4.79286e-05	-0.0001595	-4.97857e-05	-0.0001335	-0.000107357	-0.00178499	-0.000217071
RGR42	QRgr42.HEB25-5H.2	Control	5H-29.1cM	23	5H	29.1	16.1	42.1	BOPA2_12_20576		0	0	0.000100087	0.000100087	-0.00320348	0.000100087	0.000100087	0.000100087	0.000100087	0.000100087	0.000100087	0.000100087	-0.00310348	0	0.000100087	-0.00310348	0.000100087	0	-0.00310348	-0.00310348	0	0.000100087	0.000100087	0.000100087	0.000100087
RGR42	QRgr42.HEB25-5H.3	Control	5H-42.8cM	24	5H	42.8	29.8	55.8	SCRI_RS_141756	HvCO38), ari-e18+19), HvTFL12)	-0.0015315	-0.00071275	-0.00242025	-0.000283987	-0.00120412	-0.00059915	0.000249763	-0.001183	0.0008766	-0.000819775	0.000198812	0.000922188	-0.000600275	-3.8925e-05	-0.00116664	-0.000591125	-0.000321037	-0.000557237	-0.0007515	-0.00121006	-0.000908	-0.000603038	-0.00242025	-0.00215325	-0.00237925
RGR42	QRgr42.HEB25-5H.4	Drought stress	5H-55.6cM	30	5H	55.6	42.6	68.6	SCRI_RS_162773		-0.000176295	-0.00225574	-0.000857656	-0.00109756	-0.00203984	-0.000593328	2.08197e-05	-0.00139898	-0.000666852	0.000725705	5.50984e-05	0.00125825	-0.000360705	-0.000570098	-0.00103793	-0.000665213	4.09836e-05	6.86885e-06	-0.000736082	-0.00169554	-0.00145541	-0.000182	-0.000898639	-0.00129293	-0.000644279
RGR42	QRgr42.HEB25-5H.5	Drought stress	5H-75.25cM	28	5H	75.25	62.25	88.25	BOPA2_12_20359		-0.000113333	-0.003354	8.03333e-06	8.03333e-06	-0.003354	-0.003354	8.03333e-06	0.000132333	0.000132333	-0.0030733	0.000132333	0.000246033	0.000132333	8.03333e-06	-3.5e-05	0.000132333	1.09667e-05	0.000132333	8.03333e-06	0.000132333	0.000132333	0.000132333	0.000132333	1.09667e-05	0.000121733
RGR42	QRgr42.HEB25-5H.6	Control	5H-98.1cM	33	5H	98.1	85.1	111.1	SCRI_RS_44800	HvPRR951)	-0.000152129	0.00163308	0.00152405	0.00121156	-0.00156213	0.00163308	0.00206381	0.00207135	0.00194974	0.000666855	0.000295177	0.00224116	0.00203771	0.000399032	-0.000184258	0.00033279	0.00199181	0.00109424	0.000260129	-7.12903e-05	6.7129e-05	0.00033279	-0.000500758	3.67581e-05	0.0014934
RGR42	QRgr42.HEB25-5H.7	Control	5H-113.5cM	59	5H	113.5	100.5	126.5	SCRI_RS_236782		-0.000261873	-1.16901e-06	-0.000405211	-0.000344366	-0.000261873	0.00015907	0.000113479	-0.000243549	0.000130394	-0.000315676	-8.33803e-05	-0.000442859	-0.000104972	-6.20141e-05	5.52676e-05	-6.20141e-05	2.13662e-05	2.13662e-05	-6.20141e-05	-9.32817e-05	-3.24366e-05	0.00015907	-0.00488521	-0.0042477	9.38592e-05
RGR42	QRgr42.HEB25-5H.7	Drought stress	5H-119.7cM	93	5H	119.7	106.7	132.7	SCRI_RS_150691		0.00210394	-2.445e-05	-0.00136779	0.00356276	0.00210394	-0.00037489	0.00303198	0.00358973	0.00409835	-0.00082019	-0.00073074	0.00040739	0.00289873	0.00010527	-0.00025585	3.096e-05	0.0028577	0.0036065	-3.29e-06	0.0033998	0.00374856	0.0031953	-0.00223069	-0.00014967	0.00299339
RGR42	QRgr42.HEB25-5H.8	Control	5H-134.5cM	22	5H	134.5	121.5	147.5	BOPA2_12_30833		-0.000653833	0.000782121	-0.00110348	-0.000501818	-0.000330258	-9.40909e-05	-0.00100121	-0.000621379	0.00036747	-0.00158082	-0.000364091	-0.00268591	0.000916409	1.91364e-05	-0.000523333	-3.95303e-05	0.00010597	0.000668894	-6.77273e-05	0.000593818	-0.00041603	-0.00041603	-0.000362409	-0.000546227	-0.00353138
RGR42	QRgr42.HEB25-5H.9	Drought stress	5H-149.8cM	34	5H	149.8	136.8	162.8	SCRI_RS_122949		0.0012345	-0.000143286	0.00060606	0.00217231	-4.91786e-05	0.000939738	0.000300405	-0.000276595	-0.000588964	0.000667167	-0.00107227	0.00136406	0.00129625	-1.27857e-05	-0.00168313	-0.000451095	0.000802583	0.00253987	-0.000146274	0.00248919	0.00309833	0.00193842	-0.00115876	-0.00138956	-0.000415536
RGR42	QRgr42.HEB25-5H.10	Control	5H-167.75cM	55	5H	167.75	154.75	180.75	SCRI_RS_136415		0.00332616	0.000540271	0	0.000694429	0.0006921	0.0006921	0.00348616	0.000154157	0.00363799	0	0.0002344	8.02429e-05	0	0.0006921	0.0002344	0.00374507	0	0	0	-4.93143e-05	0.000151829	8.02429e-05	0.000143486	-0.000113857	-0.000113857
RGR42	QRgr42.HEB25-6H.1	Drought stress	6H-3.8cM	32	6H	3.8	-9.2	16.8	BOPA2_12_31233		-0.00329462	0.000527179	0.000957846	0.000667436	-0.00347667	0.000527179	0.000667436	0.000430462	0.000430462	0.000406923	0.000383974	-0.0035141	0.000466795	0.000875026	0.000383974	0.000527179	0.000527179	0.000383974	7.17179e-05	0.000556897	0.000527179	0.000527179	-7.14872e-05	0.000527179	0.000957846
RGR42	QRgr42.HEB25-6H.2	Control	6H-11.1cM	43	6H	11.1	-1.9	24.1	BOPA1_5993_2383		0.000115847	0.00218458	0.00202551	0.00211739	9.88611e-05	0.00218458	0.00218458	0.00157814	0.0015389	0.00215663	0.000814042	7.63889e-05	0.000587667	0.00218458	0.000763833	0.00211508	0.00211739	0.000814042	0.00218458	0.00155589	0.00218458	0.00218458	0.000677347	0.00218458	0.00197531
RGR42	QRgr42.HEB25-6H.3	Drought stress	6H-49.1cM	44	6H	49.1	36.1	62.1	SCRI_RS_128460	HvNAM-123)	0.000132091	1.8125e-05	0.000330227	0.000612273	-0.000232432	3.72614e-05	-0.000568852	-0.000569386	0.00440031	5.76477e-05	0.000128841	0.00145553	-9.43182e-07	0.000271295	0.000305784	-0.000977045	0.000178045	0.00120612	-0.000352943	0.000420852	9.1875e-05	0.000100886	-0.000542091	0.00174457	-0.000174102
RGR42	QRgr42.HEB25-6H.4	Control	6H-65.9cM	55	6H	65.9	52.9	78.9	SCRI_RS_209210		0.000400395	4.67105e-06	0.00190672	6.42763e-05	0.000281895	0.00240554	-0.00139891	0.000387316	0.00238589	0.00180339	-7.23684e-05	0.00218824	0.000363263	0.000134316	0.000417658	0.000868408	-6.98553e-05	0.00207618	0.000114421	0.00229308	0.00227507	0.00227507	0.000273053	0.000192526	-3.06316e-05
RGR42	QRgr42.HEB25-6H.5	Drought stress	6H-91.1cM	89	6H	91.1	78.1	104.1	SCRI_RS_155564		-0.0010077	-0.00125956	-0.000556196	0.0041987	-0.00054832	-0.000948247	-0.000636351	0.000127804	-0.000855113	0.00245324	0.00213273	0.00388719	0.00263192	-0.000510443	-0.000537773	-0.00234845	-0.0014721	-0.00182505	-0.00211742	0.00315797	0.00290924	0.00315706	-0.000556196	-0.00107108	-0.000544784
RGR42	QRgr42.HEB25-7H.1	Drought stress	7H-0.2cM	47	7H	0.2	-12.8	13.2	SCRI_RS_154356	DWARF 3 (HvD3), CYTOCHROME P450 88A330)	1.47258e-05	0.00255182	0.000247516	0.00270148	4.93226e-05	-0.000111403	0.0024789	5.77742e-05	9.87419e-05	2.65645e-05	-6.55161e-05	0.00294134	0.0026965	0.00255182	-0.00021479	-0.000268161	0.000119935	-0.000299194	-0.000126016	8.76129e-05	0.000241645	0.000241645	0.000210903	-0.000538548	0.000162371
RGR42	QRgr42.HEB25-7H.1	Control	7H-2.5cM	71	7H	2.5	-10.5	15.5	BOPA2_12_31173	DWARF 3 (HvD3), CYTOCHROME P450 88A330)	-0.000663948	0.00136688	0.00185757	0.00180771	0.0013194	-0.000930909	0.00186101	0.00178561	0.00163031	0.001481	0.00124355	0.00204406	0.00153951	0.00130431	-0.00132021	0.00133066	0.00182488	-0.00121278	0.00135134	0.00124539	0.00124539	0.00124539	0.00182469	-0.00111979	0.00166756
RGR42	QRgr42.HEB25-7H.2	Drought stress	7H-23cM	57	7H	23	10	36	SCRI_RS_149724		0.00233227	-0.000228656	0.000793427	-3.01354e-05	-7.83542e-05	0.000444344	0.000368521	0.00378853	0.0018064	0.00134522	-7.96875e-05	0.004078	0.000609302	-0.000350188	-0.000143479	-0.000351573	-7.7125e-05	-0.000420094	-0.00045301	0.0048768	0.00261918	0.00261918	0.000793427	-0.000696781	0.00107664
RGR42	QRgr42.HEB25-7H.3	Drought stress	7H-81.5cM	35	7H	81.5	68.5	94.5	BOPA2_12_11437		-6.72857e-05	-0.000541786	0.00526648	-0.000114286	-0.000424643	-0.00018725	-0.000732161	-0.000381768	8.48929e-05	-0.000413375	-0.000375161	4.77321e-05	0.000350464	-0.000541786	-1.56071e-05	-0.000434964	-0.00011225	-0.00040375	-0.000474821	-0.000386875	-0.000380518	-0.000380518	-5.75714e-05	-0.000366054	-4.79464e-05
RGR42	QRgr42.HEB25-7H.4	Drought stress	7H-97.2cM	26	7H	97.2	84.2	110.2	BOPA2_12_20684	HvRAX2/HvCMF729,30)	-0.000367407	-0.00141963	-0.000367407	0.00176154	-0.000367407	-0.00029463	-0.00141963	-0.000265	-2.75926e-05	-0.00029463	-0.00141963	-0.00010037	-0.00141963	-0.000367407	-0.00149241	-0.00265852	-0.000367407	-0.000367407	-0.00029463	-0.00029463	-0.00149241	-0.00149241	-0.000367407	-0.000337778	-0.00010037
RGR42	QRgr42.HEB25-7H.5	Control	7H-100.25cM	21	7H	100.25	87.25	113.25	BOPA2_12_20406	HvRAX2/HvCMF729,30)	-0.00105	0.000498424	-0.000412373	0.000436695	-0.00100453	0.000437627	9.54237e-06	-0.000194237	0.000168458	3.96441e-05	0.000104136	0.00031039	-6.54237e-05	-0.00120831	-0.000283559	-0.00390525	7.65085e-05	0.000280288	-0.000194237	-0.00055261	-0.000208593	-0.000208593	-0.000412373	-0.000412373	-0.000178492
RGR42	QRgr42.HEB25-7H.6	Control	7H-116.1cM	39	7H	116.1	103.1	129.1	SCRI_RS_152504		0.000220329	0.00321911	0.000530122	0.00150185	0.0011292	0.00224344	0.00215116	0.00167021	0.00178993	0.000260366	0.00168694	-0.000480463	0.00205778	0.00181157	0.000453915	0.00189145	0.00171088	0.00171349	0.00170402	0.00123763	0.00216787	0.00216787	0.000911549	-0.0010407	1.47317e-05
RGR52	QRgr52.HEB25-1H.1	Control	1H-17.8cM	23	1H	17.8	4.8	30.8	SCRI_RS_169668		0.000148885	0	0	0.00602135	0.00599273	0	0.000120269	-0.000103192	0	0	0	-0.000223462	0.000120269	0	0.000269154	0.000120269	0.00587246	0	0	0	0	0	0	0.000120269	0.000120269
RGR52	QRgr52.HEB25-1H.2	Drought stress	1H-50.4cM	21	1H	50.4	37.4	63.4	BOPA1_8743_197		-0.000106647	5.04902e-05	0.00176365	-0.000108431	0.0011068	-0.000208314	0.000372059	-0.00144373	0.00177204	-0.00172006	-0.00118718	-0.00148265	0.000261039	-0.000246745	0.000137157	0.00116743	0.0013782	-0.00160824	8.78627e-05	0.00124743	0.000387	0.000387	-0.00179724	-0.000940863	-0.000139804
RGR52	QRgr52.HEB25-1H.3	Drought stress	1H-83.7cM	42	1H	83.7	70.7	96.7	BOPA1_4691_721		-5.47826e-05	4.4087e-05	-6.69565e-05	-0.000115652	-5.47826e-05	-0.000112609	0.0035157	0	-9.13043e-06	0.00361622	-0.000216087	-9.13043e-06	-0.000158261	4.4087e-05	-0.000158261	4.56522e-05	0	0.00361917	0	0.00367396	4.56522e-05	4.56522e-05	-0.000158261	-0.000112609	-0.000216087
RGR52	QRgr52.HEB25-1H.4	Drought stress	1H-100.1cM	77	1H	100.1	87.1	113.1	SCRI_RS_146959	HvAdh/ HEXOKINASE 2(HvHXK2)	-0.00352438	-0.00405288	-0.00427719	-0.000137156	-0.000402969	-4.31354e-05	-8.04688e-05	-3.61146e-05	-0.000726771	-0.000385802	-0.000705594	-0.000534542	-0.000457375	-0.000196865	-0.000549448	-0.000153062	-0.000284042	0.00178303	-0.000432688	-0.000174323	-7.36979e-05	-7.36979e-05	-0.000546094	-0.00205105	-0.00380371
RGR52	QRgr52.HEB25-1H.5	Drought stress	1H-128.3cM	49	1H	128.3	115.3	141.3	SCRI_RS_170857	HvELF34+5), HvCMF6a1), HvCMF6b1)	-0.0001854	-0.000616467	-0.00554656	-0.000952256	-0.000722689	-0.00101071	-0.000680511	-0.000637878	-0.000897	-0.000717222	-0.000717444	-0.000944444	-0.000855911	-0.000982767	-0.000531767	-0.000776022	-0.000841222	-0.000289022	-0.00105547	-0.000833544	-0.00106913	-0.00106913	-0.00168978	-0.000146944	-0.00143489
RGR52	QRgr52.HEB25-2H.1	Control	2H-8.6cM	22	2H	8.6	-4.4	21.6	BOPA2_12_10430		-0.000177667	-7.6e-05	2.00333e-05	1.13667e-05	0.0069598	-0.000177667	0	1.13667e-05	-0.000177667	9.15667e-05	-7.6e-05	-0.0005243	1.13667e-05	-0.000177667	1.13667e-05	0	0.000271533	0	-0.000388	0.0069598	-0.0004243	-0.0004243	-0.000177667	-0.000177667	1.13667e-05
RGR52	QRgr52.HEB25-2H.2	Drought stress	2H-18.9cM	63	2H	18.9	5.9	31.9	BOPA2_12_30870	Ppd-H16)	-0.00059931	-0.00061937	-0.0052258	-0.00012855	-0.00409131	-0.00052519	-0.0046293	-0.00052905	-0.0041475	-0.00172623	-0.00253521	-0.0072865	-0.00063026	-0.00147001	-0.00064018	-0.00179523	-0.00110361	-0.00239609	-0.00178291	-0.00223379	-0.0033875	-0.0033875	-0.0024286	-0.0022054	-0.00212328
RGR52	QRgr52.HEB25-2H.2	Control	2H-26.2cM	84	2H	26.2	13.2	39.2	BOPA1_7747_1056		0.000277969	-0.00290062	-0.00316708	0.000580479	-0.0190541	0.000357177	0.000522906	0.00061399	-0.00294667	0.00023975	-0.00306542	-0.0182318	0.000100146	-0.003285	-0.0028849	0.000271458	-0.0029373	-0.00308646	-0.00380131	-0.00305115	-0.00302333	-0.00327927	-0.00104781	-0.000177292	-0.0034275
RGR52	QRgr52.HEB25-2H.3	Control	2H-46.4cM	58	2H	46.4	33.4	59.4	BOPA2_12_10486		2.80937e-05	0.000801802	0.000345062	0.000553281	0.000176375	0.00587533	-0.000448417	0.00103748	-4.16667e-08	-0.000286531	4.82292e-06	0.0103421	0.000518323	0.0058999	0.000135542	-0.000821844	0.000316719	-0.000367365	0.000567385	-5.22292e-05	0.000182198	-0.000558521	0.000318812	6.75521e-05	0.000121583
RGR52	QRgr52.HEB25-2H.4	Drought stress	2H-55.6cM	68	2H	55.6	42.6	68.6	BOPA2_12_11163	HvCEN7)	0.000504939	0.000501122	0.000535296	0.000448378	0.000638765	0.00417643	0.00113626	-0.000320235	9.37857e-05	0.000390898	0.000378612	-0.00422954	0.00421923	0.000540112	-0.00101628	-9.01735e-05	-0.00111777	0.000113643	0.000336276	0.00429324	0.00107763	0.000584143	0.000535296	0.000108204	0.000810969
RGR52	QRgr52.HEB25-2H.5	Control	2H-106.8cM	82	2H	106.8	93.8	119.8	BOPA1_ABC17086_1_9_254	HvAPO2/BFL10)	0.000795788	0.000912556	0.00110826	0.000837081	0.000857253	0.000608636	0.000964808	0.0016599	0.0012978	0.0014992	0.000829455	0.00182247	0.00679299	0.000782202	0.00108733	0.00109803	0.00681147	0.000644545	0.000908172	0.000720879	0.000625828	0.000784869	0.000500131	0.000866131	0.00084402
RGR52	QRgr52.HEB25-2H.5	Drought stress	2H-106.8cM	51	2H	106.8	93.8	119.8	BOPA1_ABC17086_1_9_254	HvAPO2/BFL10)	0.00152815	0.00121313	0.00128657	0.00154342	0.000746653	0.000268531	0.00141603	0.00144098	0.000375031	0.00136274	0.000650306	0.00302365	0.00350217	0.0010974	0.000685173	0.000330592	0.00327796	0.00029499	0.000668847	0.00119799	0.000647663	0.000679143	0.000497306	0.00091749	0.000112755
RGR52	QRgr52.HEB25-3H.1	Control	3H-8.5cM	25	3H	8.5	-4.5	21.5	BOPA1_1499_290		0.000782346	-0.000872077	-0.00102881	-0.000314904	0.00257619	0.000978981	0.000864846	-0.000369519	0.00278021	0.000983615	0.0011876	0.00141287	0.00274158	-0.000435385	-0.000997846	0.000988615	0.000928519	0.000988615	-0.00105521	0.00222602	-0.000451442	-0.000451442	-0.00234538	0.000962712	0.000874481
RGR52	QRgr52.HEB25-3H.2	Drought stress	3H-44.3cM	46	3H	44.3	31.3	57.3	BOPA2_12_30785		0.00210119	0.00140593	-0.00043125	0.00183044	-0.000159118	0.00137232	0.000757173	-0.000441765	0.00204299	0.00166763	0.000670703	-1.47941e-05	0.0036781	0.00137232	-0.000314118	0.00173471	-0.000126529	0.000833588	0.00166803	0.00135204	0.00100625	-0.00113113	-0.000496103	0.00127226	0.00169887
RGR52	QRgr52.HEB25-3H.2	Control	3H-47.3cM	41	3H	47.3	34.3	60.3	BOPA2_12_20264		0.000485369	0.000369446	0.000156308	0.000200692	-0.00391822	-0.00327498	0.000253708	0.000224092	0.000537523	0.000169738	0.000265108	0.00157475	0.00172606	0.000369446	0.000231723	-0.00342123	0.000177554	-0.000369646	0.000297508	0.000941262	-0.00312525	0.0001996	-0.00103077	0.00235708	0.000559554
RGR52	QRgr52.HEB25-3H.3	Control	3H-61.8cM	23	3H	61.8	48.8	74.8	SCRI_RS_220115		0	-0.00140667	-0.00247898	-3.64286e-05	-0.00417024	0.000343405	-0.00155179	2.2619e-05	0.000301452	-0.00258786	-0.000267143	-0.000172071	0.000195952	-0.00129781	0.000169	0.000213048	0.000213048	-0.00159833	-0.00150448	0.000322024	-0.00397952	0.000301452	-0.00247898	-0.00244136	1.31667e-05
RGR52	QRgr52.HEB25-3H.3	Drought stress	3H-64.9cM	23	3H	64.9	51.9	77.9	SCRI_RS_156056		-9.49273e-05	5.92909e-05	-1.52e-05	0.000594145	0.000587	2.89273e-05	-0.00146947	-4.36e-05	-0.00158069	-0.000956836	-0.0003216	-0.00164547	0.00144804	-6.08909e-05	2.04364e-05	0.00210825	0.00205447	7.65455e-05	0.000533236	0.000118418	0.00205447	0.00106936	-1.52e-05	-0.0013544	-0.0001116
RGR52	QRgr52.HEB25-3H.4	Control	3H-76.1cM	27	3H	76.1	63.1	89.1	BOPA2_12_30663		-7.79762e-05	-0.000874524	1.71905e-05	-0.000179286	-0.00673476	-0.000179286	-0.000179286	-0.000179286	-7.79762e-05	-0.000179286	-7.79762e-05	-0.000222167	0.00104976	-0.00016119	-0.000179286	0.00247393	-0.000135048	-0.00673476	-0.00016119	-0.000874524	4.42381e-05	-0.00016119	1.71905e-05	-0.00286729	-0.000713333
RGR52	QRgr52.HEB25-3H.5	Drought stress	3H-88cM	53	3H	88	75	101	SCRI_RS_138193		0.000291508	-0.000309444	-0.00754238	0.000396571	-0.00019554	-0.000303524	4.01746e-05	-1.38095e-06	0.000315587	-0.000139095	-0.000442698	-0.000564349	-7.41905e-05	-0.000309444	-0.000129492	-0.000197079	-7.41905e-05	-0.000282524	-0.000284063	0.000141254	0.000261	0.000261	0.000336937	-0.000323349	-7.79048e-05
RGR52	QRgr52.HEB25-3H.6	Control	3H-100.3cM	42	3H	100.3	87.3	113.3	BOPA1_2500_1514	HvCMF11)	8.88136e-06	0.000669814	0.00362507	0.00308771	0.00244151	0.000244814	0.000182169	0.000321915	0.000350153	0.000467814	-6.71525e-05	0.00315176	0.00327947	0.000669814	-0.000181966	0.000411661	0.000113169	0.000222441	-0.000141085	0.000356949	0.000356949	0.000356949	8.88136e-06	0.000548915	0.00322502
RGR52	QRgr52.HEB25-3H.6	Drought stress	3H-104.8cM	57	3H	104.8	91.8	117.8	SCRI_RS_230075	Hv20ox2/denso/sdw113)	0.000131989	0.000191194	0.00689592	0.00142919	0.00140983	0.000191194	0.000103204	2.66774e-05	0.000271215	0.000191194	-2.29892e-05	0.00128089	0.00113885	0.000191194	2.85376e-05	0.000271731	0.000228613	0.000199086	0.000263839	0.000118914	7.92258e-05	7.92258e-05	0.000131989	0.000221946	0.00117249
RGR52	QRgr52.HEB25-3H.7	Drought stress	3H-131.6cM	27	3H	131.6	118.6	144.6	SCRI_RS_175682		0.000181412	0.0011242	0.00154869	0.000516098	0.000630176	0.0010589	-0.000689098	-0.000419667	0.00115406	0.00103288	-0.00101573	0.00124771	-0.00172553	0.00111975	-1.38039e-05	-0.000454765	-0.000563216	-0.000762392	-0.000254608	0.00203667	-0.0011502	-0.0011502	-0.00131196	-0.000659294	-0.000589686
RGR52	QRgr52.HEB25-3H.8	Control	3H-148.4cM	20	3H	148.4	135.4	161.4	SCRI_RS_194527	HvLUX14)	0.00041326	-0.000370896	-0.000520156	0.000573961	-0.00191097	-0.000825688	-0.000219935	-0.00156357	-0.0014361	5.25065e-05	-0.00211475	-0.00303922	-0.000831519	-0.000329078	-0.00107922	-0.00192987	-0.00251065	0.000255571	0.000424636	-3.66364e-05	-0.00144336	-0.00203631	-0.00156769	-0.00207505	-0.000849156
RGR52	QRgr52.HEB25-4H.1	Control	4H-34.3cM	21	4H	34.3	21.3	47.3	BOPA2_12_30863	PhyA16)	-0.00679713	-0.00118807	0.000177522	0.000177522	-0.00672111	-0.00118807	-0.00137713	-0.00122072	-0.00183463	-1.15652e-05	-0.00086463	-0.000662848	-0.000662848	-0.000775891	-0.0020237	-0.000662848	-0.0004755	-0.00137713	-0.00118807	-0.00137713	-0.00137713	-0.00146587	-0.000608478	-0.001935	-0.001338
RGR52	QRgr52.HEB25-4H.2	Control	4H-60.1cM	40	4H	60.1	47.1	73.1	SCRI_RS_206179		0.00200771	0.00221561	0.00112357	0.000350639	0.00707813	0.00576879	0.00195458	0.00434993	0.000811804	0.00126074	0.001258	0.00187368	0.00188661	0.00146691	8.71134e-05	0.000428845	0.00110237	-3.20309e-05	0.00185468	0.00168276	0.0012337	0.00052899	0.00112357	0.000720021	0.00119498
RGR52	QRgr52.HEB25-4H.3	Drought stress	4H-100.6cM	49	4H	100.6	87.6	113.6	BOPA2_12_30988		-0.000229204	0.000930276	0.00214745	0.00243506	0.000901786	0.000995653	0.00194867	0.00198526	0.00253087	0.00170378	0.00215751	0.00258383	0.000966316	0.000570296	0.00190814	0.000283735	0.0025393	0.000964714	0.000930276	0.00294892	0.00262013	0.000582561	0.000637408	0.00245129	0.000744541
RGR52	QRgr52.HEB25-4H.4	Control	4H-111.3cM	20	4H	111.3	98.3	124.3	BOPA2_12_31138	Vrn-H217)	-0.00085	-3.3e-06	0.00013726	0.00081872	0.00348164	-8.34e-06	0.00073982	0.00438848	-0.0014206	-0.00053	-0.0002919	9.24e-05	6.22e-05	-7.644e-05	-0.00064214	-0.0006012	-0.00036674	0.00028806	-0.00031108	0.00037488	0.00036446	-0.000368	-0.0008282	0.00010388	-2.034e-05
RGR52	QRgr52.HEB25-5H.1	Control	5H-14.5cM	21	5H	14.5	1.5	27.5	SCRI_RS_149877		-0.000844476	-0.000476429	-0.00098381	-0.00095381	-0.00471143	-0.000476429	-0.000476429	-0.000589286	-0.000657976	-0.000446429	-0.0002275	-0.00106381	-0.0010681	-0.000121905	-0.000958333	-0.000476429	-0.000825476	-0.00060381	-0.000520238	-0.00099119	-0.000906905	-0.00103524	-0.00116381	-0.00128119	-0.00104262
RGR52	QRgr52.HEB25-5H.2	Control	5H-52.3cM	20	5H	52.3	39.3	65.3	BOPA1_7504_485		-0.00207569	-0.00253732	-0.000488629	-0.0021653	-0.00265015	-0.00210865	-0.00164788	-0.00188341	-0.000438361	-0.00134876	-0.000975784	0.00254194	-0.00164529	-0.00159081	-0.00144409	-0.00156542	-0.000721103	-0.00188941	-0.00121773	-0.00290143	-0.00286619	-0.00314763	-0.000650608	-0.00135425	-0.00239406
RGR52	QRgr52.HEB25-5H.3	Drought stress	5H-80.3cM	84	5H	80.3	67.3	93.3	BOPA1_3685_894		-0.000893176	-0.000728	-0.000706753	-0.000724729	-0.000673671	-0.000673671	-0.000724729	0.00270313	0.00239333	0.00279939	0.00236811	0.00282581	0.00241919	-0.000699529	-0.000795435	0.00239333	0.00239068	0.00244365	-0.000722118	0.00241919	0.00243772	0.00243772	0.00239453	0.00220208	-0.000394318
RGR52	QRgr52.HEB25-5H.4	Control	5H-94.7cM	49	5H	94.7	81.7	107.7	BOPA1_3398_163		-0.00391802	5.33636e-05	0.000782691	0.000485455	-0.00424745	5.33636e-05	0.000246873	0.000249055	-4.34909e-05	0.000258527	0.000105182	0.00105449	0.000226745	0.000228382	-0.00417127	3.26909e-05	0.0002914	-0.000679636	-1.02e-05	-0.00452636	-9.65455e-06	3.26909e-05	-0.00462891	-0.00321493	-0.000366382
RGR52	QRgr52.HEB25-5H.5	Drought stress	5H-121.7cM	38	5H	121.7	108.7	134.7	SCRI_RS_174710	Vrn-H120), HvPhyC21)	-0.00110451	0.00022687	-0.00105317	-0.000428909	-0.000969571	-0.000294039	0.00188675	-0.000464403	0.00283366	0.00106338	-0.000817078	0.00354475	-0.000264519	0.000263208	0.00157465	0.000310935	0.000152104	-1.33766e-05	1.66234e-05	-3.77013e-05	0.000564104	0.00047613	-0.000728974	-0.000876299	-0.000471584
RGR52	QRgr52.HEB25-5H.5	Control	5H-125.5cM	40	5H	125.5	112.5	138.5	SCRI_RS_122458	Vrn-H120), HvPhyC21)	-0.00238294	-0.00122289	-0.00301341	-0.00173809	-0.00192187	-0.00300375	-0.00174037	-0.00212602	-0.00199239	-0.00243592	-0.00184148	-0.00279743	-0.00144448	-0.00151753	-0.00139023	-0.00123022	-0.000108625	-0.00150523	-0.00156024	-0.00210458	-0.00183643	-0.00199882	-0.00312401	-0.00210943	-0.00333057
RGR52	QRgr52.HEB25-5H.6	Control	5H-167.9cM	29	5H	167.9	154.9	180.9	SCRI_RS_141226		0.00079175	0.000293733	0.00274537	0.0009536	0.000802483	0.000143867	0.00220955	0.0003665	0.00253337	0.00284082	0.00240453	0.00281042	0.000646683	0.000652617	0.000609633	0.000251083	0.000489117	0.00047965	0.000293733	0.000690583	0.000143867	3.21667e-06	0.00081005	0.00213558	0.0010655
RGR52	QRgr52.HEB25-6H.1	Drought stress	6H-37cM	39	6H	37	24	50	SCRI_RS_157552		0.00145078	0.00169993	0.00177578	0.00153377	0.00145078	0.00129338	0.00164042	0.00160076	0.00256414	0.00151559	0.00139723	0.00204435	0.00142674	0.00137488	0.00140035	8.17297e-05	0.00191786	0.00236207	0.00131649	0.00202682	0.00201068	0.00201068	5.59459e-06	0.00147911	0.0005065
RGR52	QRgr52.HEB25-6H.2	Drought stress	6H-59.45cM	20	6H	59.45	46.45	72.45	BOPA2_12_10758		-0.000160536	0.000516143	9.30119e-05	-6.70595e-05	-0.00033275	-0.000709357	-4.89167e-05	-0.000784869	0.00106102	-0.000296952	-0.000465726	-0.00179657	0.000590417	-0.00108998	0.000154333	-0.00354102	-0.000397405	0.000353048	0.00027144	0.00121179	0.000565333	0.000590679	-0.000700583	-0.000222821	-6.47976e-05
RGR52	QRgr52.HEB25-6H.3	Control	6H-93.1cM	20	6H	93.1	80.1	106.1	SCRI_RS_95857		-0.00558889	0.000639194	-0.000754389	0.000415806	-0.00468836	0.000565611	1.18056e-05	0.000206722	1.18056e-05	0.000756417	-0.000377194	-0.00113094	-5.67778e-05	0.000682833	-0.000900028	0.000415806	0.000639194	-6.17778e-05	-0.000848361	1.18056e-05	-0.000325444	-0.000439306	-0.000754389	-0.000511111	-0.00127722
RGR52	QRgr52.HEB25-6H.4	Drought stress	6H-113.2cM	24	6H	113.2	100.2	126.2	SCRI_RS_234356		-0.000265345	0.00200324	-0.000282966	0.00181983	0.00197728	0.00182355	-0.000186	0.00215697	0.00203362	0.00193583	-0.000282966	0.00183003	0.00185131	0.00177966	0.00182355	1.15862e-05	0.00172793	0.00168479	-0.000186	0.00206597	0.00187528	0.00205355	-0.000282966	0.00172793	-0.000265414
RGR52	QRgr52.HEB25-7H.1	Control	7H-0.6cM	52	7H	0.6	-12.4	13.6	SCRI_RS_101976	DWARF 3 (HvD3), CYTOCHROME P450 88A330)	-0.000191609	0.00315046	0.00078631	0.00374576	0.00319221	0.00202452	0.00256999	0.00366538	0.002917	0.0025476	9.31609e-05	0.00078631	0.000438241	0.000490575	-0.000856598	0.000233667	0.00313674	0.00103241	0.000156184	5.14138e-05	0.000415828	0.000415828	0.00078631	-0.00122345	0.000396494
RGR52	QRgr52.HEB25-7H.2	Drought stress	7H-11cM	22	7H	11	-2	24	SCRI_RS_131225		0.000791953	0.00102606	0.00065343	0.000597802	0.00149683	0.00073743	0.000936605	0.00157662	0.00105047	0.000704244	0.00133142	0.0027462	0.00203743	0.000443756	0.000156547	0.000223767	0.00136691	0.00125631	0.00113506	0.00261145	0.0019125	0.0019125	0.00065343	0.000512605	0.000450709
RGR52	QRgr52.HEB25-7H.3	Drought stress	7H-29.8cM	20	7H	29.8	16.8	42.8	BOPA1_1511_545		0.00116298	0.000472291	0.00309135	0.000383218	0.000421382	0.00167249	0.00171293	0.000472291	0.00159356	0.00168104	0.00147778	0.00313365	0.000494873	0.000400836	0.00147778	0.000400836	0.000421382	0.000421382	0.000472291	0.000576164	0.000483764	0.000429927	0.00309135	-4.43455e-05	0.000548709
RGR52	QRgr52.HEB25-7H.4	Drought stress	7H-50.7cM	26	7H	50.7	37.7	63.7	SCRI_RS_146382	HvSS127)	-0.002522	-0.00095176	-0.0006374	0.00020956	-0.00043008	0.00035448	0.00029026	-0.00064324	-0.00035942	-7.058e-05	-0.0027018	0.00082418	-0.0019349	-0.00021426	-0.00067994	-0.0006509	-0.00092596	-0.00038004	-0.00081736	-0.00011538	0.0006987	0.0006987	-0.00295998	-0.003264	-0.0007072
RGR52	QRgr52.HEB25-7H.5	Drought stress	7H-71.2cM	23	7H	71.2	58.2	84.2	SCRI_RS_96550	HvCO151), HvCCA1/HvLHY4)	0.000567906	0.000466865	0.00375379	0.00180244	0.00108722	0.000486135	0.00100486	0.00165631	0.00140177	0.00102703	9.81354e-05	0.00318875	0.00237691	0.000463448	0.00140903	0.00201006	0.00230245	2.88125e-05	0.000486135	0.0021824	0.00203029	0.00203029	0.00164136	0.000331146	0.00181985
RGR52	QRgr52.HEB25-7H.6	Drought stress	7H-97.2cM	29	7H	97.2	84.2	110.2	SCRI_RS_175893	HvRAX2/HvCMF729,30)	-0.00231731	0.000380718	-0.000757397	0.00164868	-0.00179038	-4.15769e-05	0.000141756	-8.95e-05	0.000338474	0.000824859	-8.06026e-05	-0.000776654	0.000552974	-0.00186115	-0.000828474	-0.00243626	-0.000427218	-0.00112564	0.000373808	-0.000848705	-0.000477064	-0.000477064	-0.000757397	-0.000803192	-0.00106497
Shoot Area smoothened	QSasm.HEB25-1H.1	Drought stress	1H-28.4cM	24	1H	28.4	15.4	41.4	SCRI_RS_150500		-20.4182	-16.2874	-16.0035	-23.5434	-19.7623	-17.6772	-16.0035	-13.7023	-14.9458	-14.6138	-16.5079	-17.1453	-14.9575	-14.0567	7.27081	-18.9296	-20.8083	-17.8836	-15.3054	-15.3119	-14.78	-15.4717	-13.7023	-16.1788	-11.7144
Shoot Area smoothened	QSasm.HEB25-1H.2	Drought stress	1H-62.05cM	36	1H	62.05	49.05	75.05	BOPA2_12_30295		8.86971	4.50582	4.11161	-3.22448	6.15833	-2.9961	-44.0632	19.2798	-40.7132	-6.98036	5.55776	7.30115	3.21284	6.57908	7.99693	-3.95678	-44.4406	3.80985	-7.71664	-1.42092	5.07451	5.07451	-5.16351	-5.57263	4.30499
Shoot Area smoothened	QSasm.HEB25-1H.3	Control	1H-122.1cM	88	1H	122.1	109.1	135.1	SCRI_RS_153450	HvELF34+5), HvCMF6a1), HvCMF6b1)	1.66599	-3.03968	1.02918	4.65556	-1.46151	3.09074	-126.483	-0.30251	-2.39144	-1.4576	-3.89112	0.977625	-3.874	-2.21903	-1.46113	-135.362	-3.20829	-3.88849	-3.55786	-1.52965	0.124113	0.124113	11.0701	7.5492	1.28115
Shoot Area smoothened	QSasm.HEB25-1H.3	Drought stress	1H-122.1cM	90	1H	122.1	109.1	135.1	SCRI_RS_153450	HvELF34+5), HvCMF6a1), HvCMF6b1)	1.20491	-0.416617	-0.416617	3.15143	0.0134951	6.73614	-73.4871	0.246259	-0.0749582	-0.176292	-0.0787102	-3.08797	-1.95486	0.384406	-1.72524	-78.9784	0.231895	-0.125264	-0.446481	0.446746	-0.125264	-0.125264	9.78175	10.028	0.242507
Shoot Area smoothened	QSasm.HEB25-2H.1	Drought stress	2H-18.9cM	47	2H	18.9	5.9	31.9	BOPA2_12_30870	Ppd-H16)	-7.32451	-4.04284	-30.6317	-19.7564	-37.0873	-4.10143	-36.9184	-4.66518	-35.1738	-7.93014	-18.9656	-37.2928	-4.68431	-3.52018	-6.75085	-3.82631	-7.03786	-5.54496	-19.1241	-4.30827	-6.78252	-6.78252	-22.6779	1.19067	-7.09852
Shoot Area smoothened	QSasm.HEB25-2H.2	Drought stress	2H-64.4cM	50	2H	64.4	51.4	77.4	SCRI_RS_147810	HvCEN7)	-20.7005	-18.3171	-29.5435	-25.616	-11.0351	-59.7218	-28.9641	-6.34747	-8.84257	-19.2756	-68.8389	-19.8008	-10.0463	-30.4944	-5.49431	-1.16726	-29.0112	-29.3657	-26.2079	-11.6838	-19.0137	-15.9752	-29.5435	-21.5682	-35.4932
Shoot Area smoothened	QSasm.HEB25-2H.3	Control	2H-71cM	27	2H	71	58	84	SCRI_RS_50957	HvCO48)	0.552369	-9.38068	-12.8363	-25.0469	5.78824	-42.1062	-35.1685	-36.0982	-26.5881	-19.9222	-96.1836	-13.8198	-12.6557	-15.4246	-2.86924	-16.2208	-56.255	-6.60832	-46.0598	1.93508	-13.5588	3.384	-12.8363	-43.0866	-43.7927
Shoot Area smoothened	QSasm.HEB25-2H.4	Drought stress	2H-109.3cM	56	2H	109.3	96.3	122.3	SCRI_RS_238606	HvAPO2/BFL10)	-14.1899	-14.6815	0.279962	-19.7647	-17.1588	-19.327	-20.5701	-18.2916	-20.6039	-42.7572	-24.9542	2.56785	-17.4868	5.20878	-34.9799	-19.2939	-42.7352	-20.2262	0.759825	0.319576	-20.6129	-0.812844	-29.5453	2.36875	-18.6928
Shoot Area smoothened	QSasm.HEB25-2H.4	Control	2H-109.6cM	96	2H	109.6	96.6	122.6	BOPA2_12_10739	HvAPO2/BFL10)	-12.4848	4.54739	-3.91913	-0.229382	4.51553	-0.60833	-3.33779	14.0156	-111.286	-25.6738	-92.479	3.11866	-1.85734	9.2344	1.27452	-7.98087	-114.538	-14.2901	-10.7282	-7.58068	-15.0978	-12.0794	-100.446	-65.4248	4.27429
Shoot Area smoothened	QSasm.HEB25-2H.5	Control	2H-123.5cM	23	2H	123.5	110.5	136.5	SCRI_RS_144102		66.0537	18.4358	9.17153	0.419937	8.51223	62.5772	4.14927	69.4917	16.757	1.12408	4.63739	6.78855	20.8526	24.8044	24.4763	22.4215	9.81374	22.4215	4.14927	24.8044	17.7936	17.7936	24.1451	18.1077	20.1484
Shoot Area smoothened	QSasm.HEB25-2H.5	Drought stress	2H-127.3cM	33	2H	127.3	114.3	140.3	SCRI_RS_201191		27.2325	23.0517	-1.13385	-2.58407	-3.86941	22.0581	0.459233	23.6604	21.4764	-2.89107	2.50933	-2.23037	20.7488	23.0517	19.0947	17.6265	-2.89107	19.2656	0.526121	19.2656	18.6049	18.6049	18.0171	23.7234	19.3837
Shoot Area smoothened	QSasm.HEB25-3H.1	Drought stress	3H-24.7cM	28	3H	24.7	11.7	37.7	SCRI_RS_192875		-26.1743	-16.7159	-16.082	-26.1723	-22.5786	-18.0178	4.60718	-23.0324	-22.5786	-21.1723	-30.9517	-26.7242	-22.1633	-15.3959	-11.3609	-21.9448	-16.7159	-20.8718	-22.5786	-22.5786	-22.5786	-17.3839	3.9733	2.33714	-20.3095
Shoot Area smoothened	QSasm.HEB25-3H.2	Control	3H-47.3cM	57	3H	47.3	34.3	60.3	BOPA2_12_20264		-4.63955	-26.4083	35.1613	-3.8114	-148.028	-52.2054	-47.3539	-12.317	25.3065	-12.882	-8.67924	0.637448	5.55442	16.7625	-9.18782	-93.2773	-50.7755	2.27317	-6.63969	29.7325	-43.9818	2.80241	33.3624	31.0358	39.5138
Shoot Area smoothened	QSasm.HEB25-3H.3	Control	3H-71.5cM	31	3H	71.5	58.5	84.5	BOPA2_12_11517		25.3657	8.4635	41.7059	14.276	-110.627	6.16365	60.2278	-5.03599	20.0763	-6.01223	11.0664	39.9881	19.3778	5.62215	40.4482	-10.5483	12.5276	-32.5386	-11.3775	23.8682	-6.53725	23.6285	41.7059	-8.05461	14.4117
Shoot Area smoothened	QSasm.HEB25-3H.4	Drought stress	3H-83.9cM	48	3H	83.9	70.9	96.9	BOPA2_12_31367		39.8659	50.1563	20.3734	44.1262	7.45398	34.4086	30.3952	42.7121	31.2255	27.593	32.5675	20.0396	46.0375	50.9319	45.0521	31.2808	35.8107	31.6029	44.9347	41.5301	42.8119	42.8119	35.9728	25.2545	25.3825
Shoot Area smoothened	QSasm.HEB25-3H.5	Control	3H-104.5cM	63	3H	104.5	91.5	117.5	SCRI_RS_192360	Hv20ox2/denso/sdw113)	79.0607	77.0923	63.8476	74.1189	-128.545	73.2078	58.9268	121.551	74.7598	63.1595	85.8331	73.3856	76.4425	77.0923	84.6824	72.3779	73.1337	74.3496	75.6727	75.5775	77.5399	77.5399	79.0607	36.2269	52.1208
Shoot Area smoothened	QSasm.HEB25-3H.5	Drought stress	3H-107.05cM	45	3H	107.05	94.05	120.05	BOPA2_12_30926	Hv20ox2/denso/sdw113)	38.1803	12.3312	22.3528	10.9597	-13.778	10.0045	10.3305	25.6394	17.5349	11.4852	82.4285	5.82433	38.4248	11.9956	47.2404	12.9755	17.3785	13.9256	10.8267	11.542	12.5805	12.5805	38.1803	18.2385	4.15054
Shoot Area smoothened	QSasm.HEB25-3H.6	Control	3H-138.7cM	25	3H	138.7	125.7	151.7	BOPA2_12_20421		-37.7802	-36.9658	3.1477	-2.40614	-39.5981	2.85225	-7.26466	-18.0382	12.5098	9.5083	-30.3474	6.08668	-41.6011	-35.464	-28.6054	-34.6273	7.14834	0.877805	-35.8526	-27.6164	2.70766	5.75039	-42.6408	-0.70101	4.93543
Shoot Area smoothened	QSasm.HEB25-3H.7	Drought stress	3H-143.5cM	27	3H	143.5	130.5	156.5	SCRI_RS_118833		-23.0923	8.4682	-2.08021	-1.12954	-0.795294	-26.1089	3.17831	2.3827	-0.0243945	2.31249	-24.2217	0.580647	-39.1909	-21.9216	-25.1968	-3.07051	2.49905	-2.15035	-0.982481	2.8358	3.42221	5.1669	-4.65599	-1.85694	0.16686
Shoot Area smoothened	QSasm.HEB25-4H.1	Control	4H-1.3cM	20	4H	1.3	-11.7	14.3	BOPA2_12_20954	LOG15)	0	0	0	0	-2.68058	-2.68058	-124.793	0	0	-2.68058	0	0	0	-2.68058	-2.68058	0	-2.68058	-2.68058	-2.68058	-2.68058	-2.68058	-2.68058	0	0	0
Shoot Area smoothened	QSasm.HEB25-4H.1	Drought stress	4H-2.9cM	41	4H	2.9	-10.1	15.9	SCRI_RS_154517	8th barley FT gene	33.788	-0.674612	9.10085	-0.674612	32.4436	-1.34441	-4.04269	-1.0914	-0.669799	-1.34441	-0.669799	-0.674612	-0.669799	-1.34441	64.0056	9.51764	-1.34441	-1.7612	-1.34441	8.84784	-1.7612	-1.7612	9.52245	30.8541	-1.7612
Shoot Area smoothened	QSasm.HEB25-4H.2	Control	4H-15cM	30	4H	15	2	28	SCRI_RS_105960		39.489	2.01942	43.5393	-5.25287	38.8097	1.0806	-5.48014	-3.76236	-2.59552	-11.8052	-9.14787	0.0984492	-2.82278	-1.13274	39.7485	34.3296	-10.6391	-2.59552	-11.8052	39.6158	-6.51902	-6.51902	43.5393	4.44025	-0.977367
Shoot Area smoothened	QSasm.HEB25-4H.3	Control	4H-43.5cM	54	4H	43.5	30.5	56.5	SCRI_RS_190764		15.5617	-43.4689	11.0051	15.1186	0.0584529	-53.3797	1.35631	10.1165	-4.31673	-51.9582	-1.27107	-48.1492	-33.9007	9.38073	-0.725223	33.8523	-8.55137	8.03394	-44.5238	5.14435	-0.769702	5.39755	11.0051	10.5484	6.41126
Shoot Area smoothened	QSasm.HEB25-4H.4	Control	4H-73.5cM	65	4H	73.5	60.5	86.5	SCRI_RS_179438		11.5506	-44.0629	-46.9865	-41.3766	-4.60963	-49.6983	-50.7553	-8.97408	-48.3189	-6.22039	-36.5049	-49.359	1.29879	-49.0964	0.734177	-4.45546	1.4008	-49.6736	-45.7001	-42.4853	-42.5238	-50.2629	-46.9865	4.32435	-48.6992
Shoot Area smoothened	QSasm.HEB25-4H.5	Control	4H-97.2cM	25	4H	97.2	84.2	110.2	BOPA2_12_30718	HvCMF41)	56.548	17.8173	38.8279	21.5454	8.40493	10.8865	37.8356	41.6999	13.7585	27.7854	26.032	29.6372	40.4748	17.235	27.4016	41.6999	18.6046	32.2121	17.8173	29.0386	47.8434	27.8839	38.8279	43.1192	29.6913
Shoot Area smoothened	QSasm.HEB25-4H.5	Drought stress	4H-97.2cM	42	4H	97.2	84.2	110.2	BOPA2_12_30718	HvCMF41)	34.9188	10.3696	21.6331	24.2761	3.75538	2.22275	28.8482	32.3064	12.3281	23.4623	30.0757	27.6067	28.9412	10.7803	30.0716	33.7784	8.89759	29.1754	8.89759	11.4606	38.4133	28.2609	21.6331	34.8957	30.0716
Shoot Area smoothened	QSasm.HEB25-4H.6	Control	4H-113.4cM	87	4H	113.4	100.4	126.4	BOPA2_12_31422	Vrn-H217)	9.55669	121.693	6.35133	10.8828	114.788	9.68982	0.186919	-10.5327	-3.64441	-2.64937	-3.30624	13.3261	6.12964	117.135	102.71	4.63808	7.67566	2.47198	1.94007	3.45716	15.7734	0.669789	3.68247	5.18844	2.89879
Shoot Area smoothened	QSasm.HEB25-4H.6	Drought stress	4H-113.4cM	90	4H	113.4	100.4	126.4	BOPA2_12_31422	Vrn-H217)	-0.344737	60.4284	-3.90257	4.339	69.5247	-5.47721	-9.71154	3.47177	-18.0216	-18.8705	-20.6687	-15.2651	6.50782	72.2269	42.2384	4.46724	1.47446	-2.03272	6.52954	4.97503	0.162384	-1.0886	-20.5208	12.0766	-7.08631
Shoot Area smoothened	QSasm.HEB25-5H.1	Drought stress	5H-40cM	53	5H	40	27	53	SCRI_RS_207769		10.2895	7.67443	12.2846	3.5197	32.7233	-23.0965	-0.878128	18.8289	1.44427	3.40427	-5.86687	6.24821	19.3597	3.87724	2.22249	20.4224	-36.1673	6.67551	8.86729	-15.3264	6.73556	5.77387	12.2846	16.7955	10.0956
Shoot Area smoothened	QSasm.HEB25-5H.2	Control	5H-48.2cM	21	5H	48.2	35.2	61.2	BOPA2_12_10725	HvCMF131)	12.5875	15.2249	10.936	2.18448	57.1056	28.077	-10.8874	61.4365	-18.3969	24.1622	-12.2269	21.7271	10.289	16.1187	-8.71283	-54.8582	1.73138	14.1636	-1.32237	8.44719	23.4831	16.5912	10.936	23.2932	3.93359
Shoot Area smoothened	QSasm.HEB25-5H.3	Control	5H-73.3cM	33	5H	73.3	60.3	86.3	SCRI_RS_11206		70.7437	-1.3079	59.4802	5.11648	-1.3079	-1.3079	7.08427	-0.2997	4.86036	-0.2997	4.86036	18.9616	-0.2997	-0.2997	5.84737	13.8015	-0.2997	16.9938	-1.3079	18.9616	9.06082	9.06082	61.7041	13.8218	4.86036
Shoot Area smoothened	QSasm.HEB25-5H.4	Drought stress	5H-93cM	36	5H	93	80	106	BOPA2_12_31417	HvPRR951)	-45.9083	-3.56699	2.29834	-4.65648	5.54784	-58.3255	-1.08236	-0.0583431	0.562772	-1.55882	3.18325	0.476774	-1.88106	0.526327	5.92723	0.557655	-3.79651	-1.96733	-0.77432	7.10303	2.83363	1.28238	7.04048	5.44151	1.81772
Shoot Area smoothened	QSasm.HEB25-5H.4	Control	5H-95.1cM	33	5H	95.1	82.1	108.1	BOPA2_12_30845	HvPRR951)	5.99989	30.7352	-6.4179	-5.74458	-9.40656	-17.6322	-20.1119	46.1016	-9.05126	-14.8002	37.0291	0.0801501	-8.68452	58.8646	-0.281009	36.7422	-21.4791	-13.5018	-8.8032	-7.14459	0.706741	-16.1698	15.0204	-4.67655	-2.69429
Shoot Area smoothened	QSasm.HEB25-5H.5	Drought stress	5H-119.4cM	27	5H	119.4	106.4	132.4	SCRI_RS_24549		15.9088	-7.93546	15.1208	-2.07256	15.9088	-33.6453	-14.1719	-5.15936	-3.38329	-20.3516	12.4378	1.79268	-5.09916	-11.9132	0.369154	-10.9968	-5.56868	-5.37797	-1.46307	9.13015	0.895877	-7.56109	39.2078	11.8826	-2.97305
Shoot Area smoothened	QSasm.HEB25-5H.6	Control	5H-135.4cM	24	5H	135.4	122.4	148.4	BK_04		21.0364	-51.6687	-12.6648	-29.5616	-31.1786	-51.2183	-29.8046	-12.8993	-23.5542	-32.0494	-25.9874	-33.6801	-34.1417	-44.3619	-35.0137	-45.0759	-25.8878	0.513352	-35.4858	-20.5663	-30.7567	-30.7567	18.8729	-12.7774	-38.6644
Shoot Area smoothened	QSasm.HEB25-5H.6	Drought stress	5H-135.4cM	20	5H	135.4	122.4	148.4	BK_04		-3.01328	-30.1853	-21.6547	-24.8476	-22.8707	-27.1999	-15.1943	-31.2653	-19.8225	-27.9542	-26.4832	-36.1745	-28.247	-33.0694	-25.7628	-30.7173	-26.5179	-0.670708	-31.3749	-25.8929	-23.8086	-23.8086	-3.01328	-8.61964	-19.6935
Shoot Area smoothened	QSasm.HEB25-5H.7	Control	5H-152.4cM	75	5H	152.4	139.4	165.4	SCRI_RS_726		40.2365	-86.3494	11.2745	74.5967	-46.0076	-80.2752	60.5869	-1.27779	10.7078	23.7417	12.7041	7.16573	4.05507	33.3262	16.1849	31.9829	0.681235	2.93172	2.87026	8.30139	16.6368	26.0379	84.391	75.1567	2.35213
Shoot Area smoothened	QSasm.HEB25-5H.7	Drought stress	5H-152.4cM	80	5H	152.4	139.4	165.4	SCRI_RS_726		23.2372	-55.1439	15.9817	22.3189	-42.5986	-61.0061	26.9297	8.00232	8.2281	12.7465	19.1065	8.32488	12.5491	20.0825	15.5825	16.7324	13.4211	14.7507	15.1376	15.4158	17.6114	24.1818	29.547	15.5661	13.9117
Shoot Area smoothened	QSasm.HEB25-5H.8	Control	5H-169.4cM	50	5H	169.4	156.4	182.4	SCRI_RS_224854		-1.14361	-43.1007	-1.9702	-9.20349	-43.1007	-43.1007	-51.6565	-1.65244	-10.2082	-51.6565	-51.6565	-2.14831	-43.1007	-43.1007	-39.2244	-45.4613	-43.1007	-43.1007	-43.1007	-50.6518	-9.20349	-1.19577	-1.33247	-6.31186	-1.65244
Shoot Area smoothened	QSasm.HEB25-6H.1	Control	6H-3.8cM	82	6H	3.8	-9.2	16.8	BOPA2_12_31233		118.523	1.66083	1.66083	0.483763	118.89	4.15847	4.15847	4.91662	1.87586	0.483763	1.66083	122.346	5.75091	1.66083	1.66083	2.29478	1.11772	0.483763	1.66083	3.05293	4.15847	4.15847	1.66083	2.29478	1.66083
Shoot Area smoothened	QSasm.HEB25-6H.2	Drought stress	6H-10.6cM	28	6H	10.6	-2.4	23.6	SCRI_RS_123172		-11.9927	0.654618	-13.1088	0.654618	3.04525	-32.7058	0.654618	1.32359	-30.8098	-33.2808	-13.1088	-11.8649	-18.9424	0.654618	0.654618	1.80129	-12.4567	-13.1088	-19.486	2.55069	0.654618	0.654618	0.605553	-12.4567	-13.1088
Shoot Area smoothened	QSasm.HEB25-6H.3	Control	6H-37cM	37	6H	37	24	50	SCRI_RS_157552		-77.0952	-42.4656	-38.6044	-38.9891	-77.0952	-45.435	-35.6861	-42.0175	-56.0714	-63.6236	-42.0175	-47.5466	-46.1802	-53.425	-62.8687	-16.2558	-38.9891	-38.9891	-47.9312	-37.6228	-37.6228	-37.6228	-21.2175	-41.6328	-25.7921
Shoot Area smoothened	QSasm.HEB25-6H.4	Control	6H-93.1cM	80	6H	93.1	80.1	106.1	SCRI_RS_95857		-140.298	2.93305	6.10245	21.903	-139.82	0.668471	1.87824	26.0013	3.07471	0.548346	2.23431	24.0856	25.5446	22.9725	5.24097	42.2946	25.2431	4.28094	1.56718	8.6399	22.6048	9.57326	6.10245	22.0198	26.1387
Shoot Area smoothened	QSasm.HEB25-6H.4	Drought stress	6H-95cM	21	6H	95	82	108	BOPA2_12_11494		-7.89185	2.27868	4.49863	-0.68948	-0.68948	0.0737509	1.51544	4.49863	1.51544	2.27868	1.53048	14.9082	2.29371	2.27868	3.7354	44.656	2.78042	1.51544	-0.68948	1.51544	36.1886	0.0737509	4.49863	11.925	14.9082
Shoot Area smoothened	QSasm.HEB25-7H.1	Drought stress	7H-0.6cM	66	7H	0.6	-12.4	13.6	SCRI_RS_101976	DWARF 3 (HvD3), CYTOCHROME P450 88A330)	9.95714	-33.09	7.37508	-35.1598	-24.9733	-24.2406	-35.1598	-34.4091	-26.3104	-15.9188	-1.33705	-0.895937	6.58941	7.63724	5.49304	6.65881	-42.2883	-23.364	-0.723661	6.93154	7.37508	7.37508	7.6643	12.5684	11.522
Shoot Area smoothened	QSasm.HEB25-7H.1	Control	7H-1.5cM	75	7H	1.5	-11.5	14.5	SCRI_RS_235318	DWARF 3 (HvD3), CYTOCHROME P450 88A330)	1.97922	-5.60109	46.683	-7.85051	42.6039	48.8223	-8.80818	-7.12742	37.604	46.1164	-2.44499	-1.8023	47.475	44.9356	0.446291	-0.426111	-12.1412	43.514	2.40051	46.3137	47.1253	47.1253	46.683	55.847	48.6425
Shoot Area smoothened	QSasm.HEB25-7H.2	Control	7H-24.2cM	24	7H	24.2	11.2	37.2	SCRI_RS_171103		-28.7279	-37.406	-40.4625	-34.9308	-47.3228	-40.6689	-45.5737	-23.8076	-36.9338	-25.5393	-40.5901	-20.2502	-12.9737	-40.9992	-30.9985	-31.597	-35.3553	-33.6395	-51.4912	-24.5031	-31.2495	-32.7905	-40.4625	-23.1541	-6.43088
Shoot Area smoothened	QSasm.HEB25-7H.3	Control	7H-72.5cM	56	7H	72.5	59.5	85.5	BOPA2_12_11377	HvCO151), HvCCA1/HvLHY4)	37.2702	-63.1825	-7.0185	-13.2178	-120.857	-91.6646	-95.9144	-9.46846	-33.1978	-59.8975	-82.5805	-13.9525	-13.5516	-51.1905	-75.1359	-84.6752	-84.8162	-18.1055	-111.934	-79.9748	-33.5642	-33.5642	-15.7247	0.538789	-15.5091
Shoot Area smoothened	QSasm.HEB25-7H.3	Drought stress	7H-72.5cM	50	7H	72.5	59.5	85.5	BOPA2_12_11377	HvCO151), HvCCA1/HvLHY4)	-3.55217	-37.3126	-3.23453	-13.0596	-40.9293	-33.4249	-29.7383	-34.4368	-8.96038	-34.3986	-36.4662	-14.0812	-18.1996	-32.5923	-37.6618	-38.2831	-47.4277	-11.259	-33.4249	-35.0691	-12.5779	-12.5779	-5.30092	-0.0547503	-12.0068
Shoot Area smoothened	QSasm.HEB25-7H.4	Control	7H-99.8cM	63	7H	99.8	86.8	112.8	BOPA2_12_10362	HvRAX2/HvCMF729,30)	72.9148	-23.6166	-0.78441	6.80141	61.8004	-2.00235	10.8154	10.7288	6.32433	-2.00254	-5.62105	-11.1941	-1.11122	62.2777	-0.784227	80.6722	-26.9627	-22.5284	10.3381	59.7515	-1.61522	-1.61522	-0.78441	0.326809	-0.422355
Shoot Area smoothened	QSasm.HEB25-7H.4	Drought stress	7H-102.2cM	45	7H	102.2	89.2	115.2	BOPA1_3900_611	HvRAX2/HvCMF729,30)	37.0933	-27.7625	10.0964	8.49075	30.2185	-0.504595	8.26797	0.848291	7.9711	0.288297	0.288297	-8.73912	0.288297	30.5737	11.245	44.3016	-22.3146	-17.6109	7.9711	19.2332	9.71252	9.71252	10.0964	11.245	11.245
Tiller number	QTn.HEB25-1H.1	Drought stress	1H-62.05cM	64	1H	62.05	49.05	75.05	BOPA2_12_30295	HvCO9/HvCMF11	0.413528	0.453067	0.485758	0.440775	0.453067	0.229796	-2.53162	0.27646	-2.37511	0.223198	0.254122	0.437331	0.453067	0.260316	0.508144	0.229796	-2.53121	0.260316	0.207055	0.489863	0.430325	0.430325	0.207055	0.254095	0.521756
Tiller number	QTn.HEB25-1H.2	Drought stress	1H-95.9cM	85	1H	95.9	82.9	108.9	BOPA2_12_11173	Ppd-H2/HvFT32)	1.06491	0.107249	-0.104288	0.0316749	0.943259	0.104528	0.0841684	-0.0244121	0.0422091	-0.0536505	0.343822	-0.0165022	0.984976	0.451894	0.00349047	0.0950656	1.03495	0.119471	0.0403637	1.07349	-2.74404	-2.74404	0.544011	0.0685316	0.192054
Tiller number	QTn.HEB25-1H.3	Control	1H-100.1cM	36	1H	100.1	87.1	113.1	SCRI_RS_106752	HvAdh/ HEXOKINASE 2(HvHXK2)	-0.0253826	-0.525925	-0.572261	-0.0410776	-0.116383	-0.0700474	-0.0874131	-0.116383	-0.546878	-0.0700474	-0.394213	-1.19296	-0.116383	1.68582	-0.423182	-0.0700474	-0.0232295	0.069462	-0.399034	-0.193743	-1.00026	-1.00026	1.89111	-0.4636	-0.498397
Tiller number	QTn.HEB25-1H.4	Drought stress	1H-128.3cM	52	1H	128.3	115.3	141.3	SCRI_RS_10956	HvELF34+5), HvCMF6a1), HvCMF6b1)	-0.56464	-1.41143	-1.46978	-0.229778	-1.37258	-0.701938	-0.902415	-0.918307	-1.26941	-1.27176	-1.46199	-1.63942	-1.63743	-1.38604	-0.893138	-1.83193	-0.456139	-1.00679	-0.835585	-1.39398	-0.761553	-0.761553	0.319786	-1.29846	-1.10127
Tiller number	QTn.HEB25-2H.1	Drought stress	2H-23.2cM	67	2H	23.2	10.2	36.2	BOPA1_2029_1143	Ppd-H16)	-1.02511	-1.17181	-1.59783	-1.20388	-1.54233	-1.15296	-1.21353	-1.23487	-1.74098	-0.106029	-0.208195	-0.497786	-1.1662	-1.14955	-1.29701	-1.0229	-0.145411	-0.19303	-0.134802	-1.1158	-0.142034	-0.132188	-1.39229	-0.225407	-1.05795
Tiller number	QTn.HEB25-2H.2	Drought stress	2H-52.35cM	20	2H	52.35	39.35	65.35	BOPA2_12_11131		1.13932	0.0998406	0.715403	0.362912	-0.366012	0.0118779	0.206657	0.0287551	0.636054	0.794327	0.221295	0.342936	0.385006	0.272719	0.450914	1.14011	0.21333	0.598772	-0.463001	0.23297	0.134133	0.717501	0.707439	0.121634	0.448452
Tiller number	QTn.HEB25-2H.2	Control	2H-56.2cM	38	2H	56.2	43.2	69.2	BOPA2_12_20424	HvCEN7)	1.86008	-0.12525	0.205738	0.307001	0.0987161	-0.218159	0.155504	-0.0610121	0.21645	0.614917	-0.276887	0.252765	-0.177332	0.417111	0.0874011	1.99808	0.216196	2.00202	-0.228326	0.0765984	0.326163	1.70245	0.205738	-0.221436	0.200704
Tiller number	QTn.HEB25-2H.3	Control	2H-82.5cM	42	2H	82.5	69.5	95.5	BOPA2_12_10689	Vrs19)	-0.480882	-0.404141	-1.45426	-0.375038	-1.79683	-0.256873	-1.06526	-1.26203	-1.32292	-0.435853	-0.555706	-1.29648	-0.195351	-0.464187	-0.021284	-0.641205	-0.499027	-0.00658215	-0.142328	-0.58102	-0.794337	-0.308618	-1.45426	-1.60743	-1.48891
Tiller number	QTn.HEB25-2H.3	Drought stress	2H-82.5cM	57	2H	82.5	69.5	95.5	SCRI_RS_157236	Vrs19)	-1.09248	0.184253	-1.34104	0.12655	-0.231485	0.532299	0.031116	-0.959194	-0.19388	-0.967412	-0.885066	0.0936477	0.230069	0.0950493	0.201484	-0.202279	-1.0709	0.116549	-0.12644	0.113126	0.00810517	0.111172	-1.34104	-1.35836	-0.220091
Tiller number	QTn.HEB25-2H.4	Control	2H-146.25cM	47	2H	146.25	133.25	159.25	SCRI_RS_158043		1.26663	0.236017	0.457724	0.461401	0.400055	1.19066	0.399293	1.40554	0.32962	0.243599	1.39537	0.354754	0.204013	1.10335	0.319206	1.09035	0.320011	1.22778	0.265439	1.32207	1.24616	1.24616	0.419511	0.120791	0.357987
Tiller number	QTn.HEB25-3H.1	Drought stress	3H-15.05cM	24	3H	15.05	2.05	28.05	SCRI_RS_197216		0.148585	-0.180605	1.76359	0.0269543	-0.131652	-0.163231	0.0790065	-0.0046242	-0.11121	-0.149027	-0.203557	-0.295336	-0.200489	0.162033	0.347517	-0.00155683	-0.160163	0.306436	-0.142789	-0.142789	-0.11121	0.0158176	0.193644	-0.0142749	0.00957993
Tiller number	QTn.HEB25-3H.2	Drought stress	3H-75.9cM	46	3H	75.9	62.9	88.9	SCRI_RS_159006		0.469755	0.865134	0.936915	0.943505	0.860693	0.861825	0.900303	0.824535	1.01252	0.914303	0.975888	1.00675	0.240817	0.31225	0.90589	0.309106	0.759285	0.834581	0.186885	0.870956	0.201594	0.217797	0.908561	0.925047	1.02175
Tiller number	QTn.HEB25-3H.3	Control	3H-88.2cM	23	3H	88.2	75.2	101.2	SCRI_RS_231007		-0.336517	-0.919972	-0.274167	-0.284788	-1.6449	-1.04648	-0.392668	-0.611259	-0.29494	-0.598325	-0.121244	0.278096	-0.291675	-0.91346	0.250225	-0.907898	-0.595479	-2.11033	-1.16409	-0.766575	-0.874637	-0.874637	-0.344966	-1.68333	-0.489559
Tiller number	QTn.HEB25-3H.4	Drought stress	3H-96.6cM	38	3H	96.6	83.6	109.6	SCRI_RS_7396	HvCMF11)	-0.14253	-0.573857	-1.4176	-0.401588	-1.74832	-0.20463	-0.631312	-0.772388	-0.494203	-1.15582	-0.101931	-0.768101	-0.210531	-0.186621	0.270907	-1.62888	-0.457723	-1.0032	-0.175204	-1.69605	-1.12869	-1.12869	-0.14253	-1.53425	-0.475571
Tiller number	QTn.HEB25-3H.5	Control	3H-108.6cM	33	3H	108.6	95.6	121.6	SCRI_RS_120973	Hv20ox2/denso/sdw113)	-1.27343	-1.205	-1.53023	-1.48251	-1.57398	-1.25977	-1.46885	-1.26781	-1.54255	-1.87024	-0.198709	0.234377	-1.2351	-1.28873	-0.920032	-1.55132	-1.09409	-1.19134	-1.17923	-1.76181	-1.79463	-1.79463	-1.27343	-1.92523	-1.45214
Tiller number	QTn.HEB25-3H.6	Control	3H-127.3cM	34	3H	127.3	114.3	140.3	SCRI_RS_175038	HvHXK3/Cul4	0.00544462	1.15741	0.598405	1.36185	0.0765	1.08077	1.20228	1.23221	1.1723	0.143561	0.847561	1.10099	1.60395	1.17341	1.15712	1.19754	1.16004	1.19754	1.21621	0.965766	1.31126	1.31126	0.0642429	0.622539	1.0974
Tiller number	QTn.HEB25-3H.7	Drought stress	3H-139cM	21	3H	139	126	152	BOPA1_13750_348	HvHXK3/Cul430)	-0.10781	0.463836	0.328263	0.463114	-0.175544	-0.703834	0.565338	0.404587	0.469391	-0.0381051	0.165828	0.214204	-0.616908	0.206243	0.331087	0.126205	0.112917	-0.496864	0.547885	0.432129	-0.0611362	-0.0611362	-0.383964	-0.34117	0.38414
Tiller number	QTn.HEB25-4H.1	Control	4H-50.6cM	23	4H	50.6	37.6	63.6	SCRI_RS_157310	HvCO161), HvPRR591), HvPRR731), PhyB16)	0.822176	1.52827	0.583975	1.5464	0.870296	0.506601	1.24998	1.00694	0.191952	0.278727	0.92952	0.405759	0.505621	1.32947	0.357307	1.90548	0.143746	1.46638	1.25841	1.91306	1.14202	0.934657	0.583975	0.170985	0.14255
Tiller number	QTn.HEB25-4H.1	Drought stress	4H-50.85cM	47	4H	50.85	37.85	63.85	SCRI_RS_207936	HvCO161), HvPRR591), HvPRR731), PhyB16)	0.480908	0.307145	-0.170922	0.500576	0.390375	0.242478	0.731715	0.57365	0.308871	0.444982	0.53662	0.282265	0.646968	0.52872	0.448506	1.07594	-0.211236	0.365514	-0.110879	0.452315	-0.402602	0.101153	-0.170922	0.715424	-0.234959
Tiller number	QTn.HEB25-4H.2	Drought stress	4H-78.7cM	42	4H	78.7	65.7	91.7	SCRI_RS_7523	SUCROSE TRANSPORTER 1 (HvSUT1)30)	1.55878	0.36	0.313163	0.403974	0.299101	0.37873	0.441723	0.368204	0.410891	0.332877	0.294982	0.300023	0.560225	0.38344	0.36648	0.423307	1.78404	0.474985	0.350139	1.87144	0.383425	0.312726	0.313163	0.427653	0.281677
Tiller number	QTn.HEB25-4H.3	Drought stress	4H-102.1cM	51	4H	102.1	89.1	115.1	SCRI_RS_153700	TILLERING AND DWARF 1 30)	1.56642	1.05608	1.44988	1.92748	1.11341	0.91604	1.96892	1.14262	0.946091	1.58331	1.51869	1.52695	1.42339	1.038	1.4312	1.50681	1.02916	0.803666	-0.28466	1.18569	1.51654	0.914692	1.5845	0.860885	1.1002
Tiller number	QTn.HEB25-4H.3	Control	4H-104cM	52	4H	104	91	117	SCRI_RS_192689	TILLERING AND DWARF 1 30)	1.63257	1.79706	1.15365	1.03537	0.712469	1.57509	2.08559	1.10289	1.8091	1.70592	1.46502	1.84971	0.953727	0.76281	2.19666	0.973324	0.554607	1.40222	0.564885	0.860335	2.35216	0.575981	1.95966	0.717851	0.754247
Tiller number	QTn.HEB25-5H.1	Control	5H-23.2cM	73	5H	23.2	10.2	36.2	SCRI_RS_194819		-0.0254358	-0.307971	-0.175783	-2.10069	-1.88863	-0.118251	-2.06255	-0.372476	-1.89591	-0.307971	-0.26983	-0.35854	-0.300695	-0.307971	-0.255893	-1.88863	-0.307971	-0.321907	-0.286759	-1.88863	-0.321907	-0.132188	-0.230458	-1.96041	-0.175783
Tiller number	QTn.HEB25-5H.1	Drought stress	5H-23.2cM	36	5H	23.2	10.2	36.2	SCRI_RS_194819		-0.0521314	-0.0276332	-0.0276332	-1.6243	-0.88414	-0.0521314	-1.6243	-0.0276332	-0.88414	-0.0276332	-0.00257982	-0.0276332	-0.0276332	-0.0276332	-0.0276332	-0.88414	-0.0521314	-0.0521314	-0.0276332	-0.88414	-0.0276332	-0.0276332	-0.0276332	-0.859642	-0.0521314
Tiller number	QTn.HEB25-5H.2	Drought stress	5H-42.8cM	20	5H	42.8	29.8	55.8	SCRI_RS_141756	HvCO38), ari-e18+19), HvTFL12)	0.503993	0.141017	0.843473	-0.0702033	0.101693	0.104945	-0.156873	-0.0070016	0.0751439	0.2312	-0.0149523	0.0630348	0.143661	0.142622	0.914239	0.0370937	0.0161678	0.0376312	0.0566791	0.24688	0.198304	0.199533	0.843473	0.739858	0.934639
Tiller number	QTn.HEB25-5H.3	Control	5H-77.1cM	75	5H	77.1	64.1	90.1	BOPA1_39_843		1.84658	0.425658	2.38686	0.425961	0.0109658	0.457788	2.46585	0.0308698	2.33424	0.0772299	0.0773543	0.45545	0.453782	0.431143	0.00347986	0.457788	0.453782	0.4283	0.437884	2.44447	0.572933	0.572933	2.51941	0.388071	2.31741
Tiller number	QTn.HEB25-5H.4	Drought stress	5H-107.6cM	40	5H	107.6	94.6	120.6	SCRI_RS_13766	Vrs231)	1.42136	1.44055	1.16943	0.0990602	0.803293	1.41023	1.10609	1.31272	0.811736	1.2692	1.39132	1.26689	1.46433	1.40851	1.34929	1.40851	0.797102	1.52908	1.40851	1.51647	1.45148	1.44661	1.77092	0.752421	1.31412
Tiller number	QTn.HEB25-5H.5	Drought stress	5H-125.5cM	57	5H	125.5	112.5	138.5	BOPA1_4795_782	Vrn-H120), HvPhyC21)	2.85568	2.54223	1.73377	2.29667	2.82899	3.05914	2.62183	1.93646	2.34159	2.20335	1.4292	2.15499	2.19696	3.04156	0.95686	3.10591	-0.0901958	3.28368	1.6917	2.96526	3.09107	3.02308	2.90111	1.56064	2.50293
Tiller number	QTn.HEB25-5H.5	Control	5H-125.6cM	47	5H	125.6	112.6	138.6	BOPA1_5571_640	Vrn-H120), HvPhyC21)	2.35056	2.87534	2.49197	3.93134	2.88033	5.02584	3.89744	2.73809	6.0456	2.71596	2.87779	1.75651	3.55183	1.83183	0.184323	3.14149	1.82174	2.53892	0.368566	4.34428	5.75254	6.03792	3.10618	0.675457	2.0269
Tiller number	QTn.HEB25-5H.6	Control	5H-158.9cM	21	5H	158.9	145.9	171.9	BOPA1_ConsensusGBS0390_11		-0.655374	-0.716421	-0.846382	0.781095	-0.647581	-0.365921	-0.461911	-0.577844	-0.728413	-0.42108	-0.128076	0.378509	-0.321631	-0.429475	-0.123159	-0.187393	-0.785756	0.455287	-0.583521	0.58399	0.39739	-0.461297	-0.665035	-0.278697	-0.488126
Tiller number	QTn.HEB25-6H.1	Drought stress	6H-24.6cM	83	6H	24.6	11.6	37.6	SCRI_RS_231372		1.27172	-0.186585	-0.186585	-0.170576	1.14417	0.873509	0.746708	0.893583	1.05964	-0.232659	1.07827	1.07827	1.07827	1.08884	-0.164987	-0.0342578	1.06355	1.08233	1.10044	-0.162555	-0.580381	-0.580381	1.21874	-0.164727	-0.176589
Tiller number	QTn.HEB25-6H.2	Drought stress	6H-49.1cM	78	6H	49.1	36.1	62.1	SCRI_RS_238855	HvNAM-123)	0.143432	0.659348	0.0694131	0.0777996	0.713654	0.639416	0.658248	0.338795	0.0175419	0.638842	0.414806	-2.80935	0.776153	0.833615	0.132458	0.782232	0.524693	-2.11328	0.783938	0.374689	0.55389	0.55389	0.675699	0.533933	0.612389
Tiller number	QTn.HEB25-6H.3	Control	6H-55.3cM	55	6H	55.3	42.3	68.3	SCRI_RS_136136	HvGR-RBP124+25), HvCO78), HvCO58), HvCry1a16), HvCry216), HvPRR1/HvTOC11)	0.467287	0.690572	-2.00763	0.345088	0.675887	0.77984	1.37677	0.50697	-1.53097	0.318728	-0.130093	0.365935	-0.315381	0.783272	0.0260967	0.819721	0.585841	1.01878	0.656428	0.86199	0.795982	0.795982	0.921225	-0.639726	-1.01232
Tiller number	QTn.HEB25-6H.4	Drought stress	6H-66.1cM	51	6H	66.1	53.1	79.1	BOPA1_4203_1210	HvCO28), HvCO111), HvCO141)	0.0552332	0.0715837	0.0356363	0.0133061	0.0552332	0.416035	1.85109	-0.0484163	-0.0926437	-0.0639594	0.0582775	0.0450091	0.374344	0.464317	0.0675669	1.97132	0.336057	0.00695205	0.0552332	0.306673	-0.0225832	-0.0225832	-0.0576687	0.0428413	0.00765205
Tiller number	QTn.HEB25-7H.1	Control	7H-1.5cM	35	7H	1.5	-11.5	14.5	SCRI_RS_235318	DWARF 3 (HvD3), CYTOCHROME P450 88A330)	-0.0708725	-0.635539	0.70863	-0.653188	0.590979	0.931112	-0.946399	-0.782526	0.535059	1.15825	-0.697465	-0.80663	0.540304	0.798699	-0.183776	-0.518208	-0.682317	0.737341	-0.55312	0.697519	0.858648	0.858648	0.70863	1.00534	0.49657
Tiller number	QTn.HEB25-7H.2	Control	7H-42.3cM	33	7H	42.3	29.3	55.3	BOPA2_12_10368	HvCO88)	0.34328	0.643939	0.837356	0.89097	2.29986	0.71792	0.69551	0.943811	0.625417	0.88633	0.669049	0.461646	2.14356	0.746542	1.99999	0.820252	0.562856	2.07784	0.751641	0.769977	0.575187	0.606277	0.860438	0.65577	0.837356
Tiller number	QTn.HEB25-7H.3	Control	7H-89.5cM	58	7H	89.5	76.5	102.5	BOPA2_12_31188	HvRAX2/HvCMF729,30)	1.13253	-0.0897186	0.0315894	2.81375	1.1258	0.0565099	2.82428	0.566522	0.302391	0.555959	0.552165	-0.121787	0.0315894	0.581418	0.515667	0.614393	-0.0831182	0.45653	0.0526087	1.1258	0.578477	0.578477	0.0315894	0.611452	0.535845
Tiller number	QTn.HEB25-7H.3	Drought stress	7H-89.5cM	29	7H	89.5	76.5	102.5	BOPA2_12_31188	HvRAX2/HvCMF729,30)	0.578757	0.241549	0.247036	1.53242	0.352383	0.215758	1.444	0.557108	0.381128	0.304294	0.381229	0.360527	0.369988	0.294427	0.416939	0.457587	0.117269	0.269342	0.337375	0.541404	0.415566	0.415566	0.260219	0.37556	0.427133
Tiller number	QTn.HEB25-7H.4	Control	7H-124.6cM	52	7H	124.6	111.6	137.6	BOPA2_12_30380	HvCO68)	1.85025	-0.387909	0.457907	1.95523	0.217926	0.765108	-1.58555	0.0230406	-0.19077	0.0583096	-1.04443	-0.0351265	0.296059	0.893912	0.138296	0.878734	1.69211	0.147116	-0.0287722	1.42925	-1.03498	-0.99427	0.413715	-0.0305191	-0.0851048
WUE	QWue.HEB25-1H.1	Control	1H-0cM	61	1H	0	-13	13	SCRI_RS_138128		0	-0.0121238	-0.00208159	-0.0122868	-0.0140435	-0.0118859	-0.0113447	-0.0122868	-0.0113256	-0.00224457	-0.0122868	-0.0121238	-0.0122868	-0.0121238	-0.00208159	-0.00112036	-0.00208159	-0.0122868	-0.00400123	-0.0115077	-0.00998259	-0.0122868	-0.00208159	-0.0118859	-0.000882469
WUE	QWue.HEB25-1H.2	Drought stress	1H-15.1cM	66	1H	15.1	2.1	28.1	SCRI_RS_164150		-0.010068	0.0440549	0.0421865	-0.00603084	0.0439333	-0.0131295	-0.0059887	-0.0123729	-0.00401674	-0.0103204	0.041262	-0.00353264	0.0465529	-0.00942055	0.042528	0.0385772	-0.00984195	-0.0116337	-0.01059	-0.0115099	-0.0162907	-0.00627482	0.0395381	-0.012099	-0.0138291
WUE	QWue.HEB25-1H.3	Control	1H-52.7cM	40	1H	52.7	39.7	65.7	BOPA2_12_11444		0.000782234	-0.012982	-0.00130627	0.000466734	-0.00130627	-0.000717781	-0.000386531	0.00379641	-0.00185328	0.000273937	0.00156309	0.000285953	-0.0154155	-6.575e-05	-0.000280109	-0.013317	-0.0154882	0.000474547	-0.012982	-0.00100187	-0.000496281	-0.000496281	0.00115416	-0.0159973	-0.0160092
WUE	QWue.HEB25-1H.4	Drought stress	1H-100.1cM	31	1H	100.1	87.1	113.1	SCRI_RS_141421	HvAdh/ HEXOKINASE 2(HvHXK2)	-0.0107436	0.00902124	0.0288156	-0.022909	-0.0192444	-0.0233772	-0.0200634	-0.0261065	0.0217985	-0.01671	-0.0162447	0.0152855	-0.023673	-0.0209672	-0.0167631	-0.0301221	-0.00170148	-0.0353178	-0.0253109	0.00758842	-0.0222218	-0.0222218	0.0102637	-0.0275439	-0.00273807
WUE	QWue.HEB25-1H.5	Drought stress	1H-130.35cM	38	1H	130.35	117.35	143.35	SCRI_RS_152330	HvELF34+5), HvCMF6a1), HvCMF6b1)	-0.00865192	0.00507361	0.00729034	-0.00360534	0.00122307	-0.0163844	-0.0139214	-0.00457243	0.00619607	-0.00625943	0.00187936	0.0913476	0.0035083	0.00100507	-0.00491416	-0.00187644	-0.00497918	-0.013183	-0.000471623	-0.00845839	-0.00394426	-0.00394426	-0.0142182	-0.0147174	-0.0053677
WUE	QWue.HEB25-2H.1	Drought stress	2H-15.4cM	69	2H	15.4	2.4	28.4	SCRI_RS_160179		-0.0382747	-0.0101322	-0.0170366	-0.00827465	0.030359	-0.0265785	-0.0310268	-0.0282759	-0.0355769	-0.0213846	-0.012636	0.0584541	0.0160868	-0.028012	-0.0237591	-0.00129855	-0.0293867	-0.033654	-0.0371098	-0.0268213	-0.028462	-0.028462	0.0770662	-0.0179744	-0.0258856
WUE	QWue.HEB25-2H.2	Control	2H-53.7cM	62	2H	53.7	40.7	66.7	SCRI_RS_194216	HvCEN7)	-0.0010444	0.00338483	-0.00381537	-0.0222949	-0.00200063	-0.00142278	-0.00653022	-0.00933445	-0.00409541	-0.0185033	-0.0202809	-0.00316337	0.000513043	-0.00017487	-0.000817576	-0.00121084	0.000877315	-0.00203895	0.00329717	0.00197927	-0.0164643	-0.00127445	-0.00381537	0.00118016	-0.0175284
WUE	QWue.HEB25-2H.2	Drought stress	2H-53.75cM	37	2H	53.75	40.75	66.75	SCRI_RS_169913	HvCEN7)	0.0120492	0.0163454	0.0159288	0.021545	0.00924789	-0.0130859	0.00224419	0.0237354	-0.00727227	-0.00123297	-0.0212275	0.0980874	-0.0107649	-0.00803696	0.00849822	0.021578	-0.00819524	0.00585432	-0.00385595	0.00507312	-0.00202604	0.0107332	0.0164944	-0.0268512	0.00739886
WUE	QWue.HEB25-2H.3	Drought stress	2H-70.8cM	22	2H	70.8	57.8	83.8	BOPA1_1946_698	HvCO48)	-0.000345103	0.00347626	0.00702797	0.00080641	0.00347626	-0.0437347	-0.00148536	-0.0132362	-0.0118251	0.000792051	0.00129682	-0.0128436	0.00220303	-0.0475562	0.000792051	-0.0308612	-0.00148536	-0.0323908	-0.0486964	-0.0105518	-0.0128436	-0.0323908	0.00702797	-0.00148536	-0.000345103
WUE	QWue.HEB25-2H.3	Control	2H-74.1cM	34	2H	74.1	61.1	87.1	SCRI_RS_235874		-0.00491371	-0.00326249	-0.0111167	-0.0110767	-0.0129441	-0.0101511	-0.0123837	-0.0143099	-0.0122933	-0.0114277	-0.010764	-0.0120983	-0.0132603	-0.00319138	-0.0118129	-0.0115377	-0.00545482	-0.0112484	-0.0123276	-0.0108815	-0.0106715	-0.0114434	-0.0111167	-0.0115026	-0.00959178
WUE	QWue.HEB25-2H.4	Drought stress	2H-89.15cM	56	2H	89.15	76.15	102.15	SCRI_RS_142621		0.0192667	-0.0038506	0.00974705	-0.00198505	0.000196	-0.0038506	-0.00256405	-0.00708229	-0.00295096	-0.00376157	-0.00402107	0.123573	-0.00217458	-0.00333372	-0.00163239	-0.00288469	-0.0050266	-0.00340157	-0.00299058	-0.00285217	-0.00217458	-0.00198505	0.00974705	0.00910558	-0.00190607
WUE	QWue.HEB25-2H.4	Control	2H-92.8cM	24	2H	92.8	79.8	105.8	SCRI_RS_170162		0.00823329	-0.00582153	-0.00303581	-0.0127383	-0.00430446	0.00277068	-0.0124071	-0.0114697	-0.0127383	-0.00303581	-0.0112212	-0.0106241	-0.0127383	-0.00430446	-0.000864508	-0.00276992	-0.00303581	-0.00666839	-0.00135398	0.00178288	-0.00403858	-0.00430446	-0.00303581	0.0108349	0.00400853
WUE	QWue.HEB25-2H.5	Control	2H-112.3cM	24	2H	112.3	99.3	125.3	SCRI_RS_142593	HvAPO2/BFL10)	-0.00155824	-0.00333373	-0.00124367	-0.00487263	-0.00502733	0.00584269	0.00299965	0.00959516	0.00166308	-0.00868241	-0.00440253	0.00501641	-0.00544514	-0.00305582	0.00535786	0.00818796	-0.0016259	-0.00804078	-0.00464645	-0.00140516	-0.00426112	-0.00164398	0.00875116	0.0100235	-0.00272088
WUE	QWue.HEB25-2H.5	Drought stress	2H-114.15cM	76	2H	114.15	101.15	127.15	BOPA2_12_31327	HvAPO2/BFL10)	0.0161834	-0.0252666	-0.0008333	0.0796192	0.0653856	-0.000645422	-0.0139947	-0.0200099	-0.00695967	-0.0164803	-0.000454356	0.0138174	0.0854113	-0.00870744	-0.00427654	-0.0135158	-0.0217377	0.0654325	-0.0121886	-0.00871702	-0.00464312	-0.0108498	-0.00686096	-0.0125635	-0.0181994
WUE	QWue.HEB25-2H.6	Control	2H-139.9cM	58	2H	139.9	126.9	152.9	SCRI_RS_8420		0.0121433	0.0109114	0.0102098	0.00941415	0.00899261	0.00292321	0.0103378	0.0159618	0.00117439	0.0082426	0.00431827	0.010625	0.0069397	0.00327569	0.008731	0.0103565	0.0064816	0.000693333	0.0032175	0.00695952	0.00408801	0.00408801	0.00375678	0.0124811	0.00953579
WUE	QWue.HEB25-3H.1	Drought stress	3H-9.6cM	37	3H	9.6	-3.4	22.6	SCRI_RS_129198		-0.0282362	-0.00941029	0.0417813	0.0136139	-0.0145119	-0.0292091	-0.00213643	-0.0296935	-0.0329725	-0.00480271	-0.00865068	0.000229554	0.0116906	-0.0304246	-0.0289342	0.0133583	-0.0373866	-0.0196918	-0.0194787	-0.0194787	-0.0176074	-0.0176074	-0.0161385	-0.0292796	-0.00448432
WUE	QWue.HEB25-3H.2	Drought stress	3H-38cM	49	3H	38	25	51	BOPA2_12_30953		-0.0729172	0.0443243	0.00223674	-0.00357554	0.0204436	-0.00227413	0.0140389	-0.00246446	-0.0149442	0.00134713	0.00459239	0.0733272	-0.00012412	-0.000568924	0.00057088	0.104754	0.0178431	-0.00269348	0.000571967	0.0771381	0.00310841	-0.00223652	-0.00478924	0.0239873	-0.00422359
WUE	QWue.HEB25-3H.3	Control	3H-59.1cM	60	3H	59.1	46.1	72.1	SCRI_RS_107261		0	-0.00352125	-0.00112431	-0.00146549	-0.00372764	-0.000361556	-0.00180729	-0.00132638	-0.000710208	-0.00270361	-0.000578125	-0.0024216	-0.000287569	-0.00254946	-0.00262931	-0.0024216	-0.0454138	0.000457083	-0.00096925	4.69028e-05	-0.0012584	-0.000439014	-0.00112431	-0.000772167	0.000504583
WUE	QWue.HEB25-3H.4	Drought stress	3H-69cM	39	3H	69	56	82	BOPA2_12_31262		-0.00244118	-0.00166696	-0.00553198	-0.00823618	-0.00945036	-0.00512327	-0.0115296	-0.00434182	-0.00821809	-0.00999689	-0.00613404	0.0787675	-0.00146767	-0.00291169	-0.00557873	0.0403444	-0.007008	-0.00981218	-0.0108127	-0.00377769	-0.0068206	-0.00676455	-0.00553198	0.00285022	-0.0155553
WUE	QWue.HEB25-3H.5	Control	3H-76.1cM	68	3H	76.1	63.1	89.1	BOPA2_12_30663		0.0025171	0.00154099	-6.47e-05	0.00236642	-0.0263441	0.0025171	0.00199908	0.0139201	0.000881211	0.00100716	0.00171946	-0.00179068	0.019313	0.00256578	0.00236642	0.00137433	0.00110809	-0.0257621	0.00153279	0.00102498	0.00123549	0.00102359	9.28556e-05	-0.0221974	0.000672022
WUE	QWue.HEB25-3H.6	Drought stress	3H-87.4cM	21	3H	87.4	74.4	100.4	BOPA2_12_30640		0.0181474	0.0386125	0.0271463	0.0202334	0.0280664	0.0380218	0.0194773	0.0421788	0.0154927	0.0116991	0.014973	0.0634774	0.0571242	0.0380914	0.0234916	0.053372	0.0223896	0.0148567	0.0214004	0.03632	0.0225667	0.0225667	0.0181474	0.0415744	0.0138933
WUE	QWue.HEB25-3H.7	Control	3H-107.8cM	60	3H	107.8	94.8	120.8	SCRI_RS_183638	Hv20ox2/denso/sdw113)	0.00423728	0.017903	0.0169301	0.0172881	0.0157807	0.00480464	0.0185344	0.0198117	0.0151817	0.0172867	0.0158412	0.00310356	0.017024	0.0046321	0.00423728	0.00500612	0.0168178	0.0154666	0.00635412	0.0174726	0.0174726	0.0174726	0.00423728	0.0147751	0.0174726
WUE	QWue.HEB25-3H.7	Drought stress	3H-108.6cM	47	3H	108.6	95.6	121.6	BOPA2_12_11338	Hv20ox2/denso/sdw113)	0.00480659	0.000785784	0.0189923	0.00144885	0.0270821	0.000160054	0.000952541	-0.00177076	0.00223981	0.00170088	-0.00213238	0.0226447	0.062476	0.000160054	0.00543064	0.0846788	0.000438068	0.0234101	0.00162673	0.0228711	0.00162673	0.00162673	0.00480659	-0.00122085	0.00171439
WUE	QWue.HEB25-3H.8	Drought stress	3H-125.8cM	39	3H	125.8	112.8	138.8	SCRI_RS_208688		0.0585661	0	0	0.0609601	0.0609601	0	0	0	0	0	0	0	0.0585661	0	0	0	0	0	0	0	0	0	0.0585661	0	0
WUE	QWue.HEB25-3H.9	Drought stress	3H-139cM	78	3H	139	126	152	BOPA2_12_20505		-0.00114319	-0.00417275	0.0072232	0.00792351	-0.000793449	-0.00187275	0.00179651	-0.00522063	-0.00616704	-0.000805427	-0.00412217	0.0127268	0.137029	-0.00911507	-0.00631794	-0.00126645	-0.00625198	-9.43483e-05	0.00344738	-0.00247853	-0.00288321	-0.00391854	0.00383198	-0.00555739	-0.0060901
WUE	QWue.HEB25-3H.10	Drought stress	3H-154.85cM	39	3H	154.85	141.85	167.85	SCRI_RS_162720	HvLUX14)	0	-0.000497585	0.0471849	-0.000497585	0.0471849	-0.000497585	-0.00225866	0.015177	-0.000864462	0.015177	0.0134159	0.0489461	-0.00225866	-0.000497585	-0.000497585	0.015177	0.0134159	-0.000497585	-0.0013942	-0.00225866	0.015177	0.015177	0.0471849	-0.00225866	-0.00225866
WUE	QWue.HEB25-4H.1	Control	4H-3.5cM	45	4H	3.5	-9.5	16.5	SCRI_RS_231066	8th barley FT gene	0.00991844	0.0125041	-0.00411743	-0.00504157	-0.00485643	-0.00245586	-0.00852443	-0.00245586	0.0104721	0.00441687	-0.0101703	0.0134929	-0.00764414	-0.00171686	0.00190753	-0.00961914	-0.00775557	-0.00485643	0.00515571	-0.00516986	-0.00498471	-0.00498471	-0.00485643	0.0184923	-0.00504157
WUE	QWue.HEB25-4H.2	Drought stress	4H-44.1cM	99	4H	44.1	31.1	57.1	SCRI_RS_9296		0.0576437	-0.00783049	0.0936277	0.0940276	0.174279	-0.0153265	0.0824381	-0.00613863	-0.00878353	-0.0085782	0.00391056	-0.0152652	0.0623677	-0.0173492	-0.0188967	0.00914255	-0.00810356	-0.00683293	-0.0198229	0.0716267	0.0930759	0.0860505	0.0936277	-0.011686	-0.00174021
WUE	QWue.HEB25-4H.3	Control	4H-67.7cM	30	4H	67.7	54.7	80.7	BOPA1_ABC14714_1_1_162		-0.00321117	-0.0122757	-0.00160403	-0.00962714	-0.00877636	-0.00842883	-0.00824718	-0.00905623	-0.00258636	-0.00771234	-0.00572069	-0.000545195	-0.00122347	-0.00870364	-0.0100752	-0.00726562	-0.00787636	-0.00861134	-0.0018097	-0.0103121	-0.00841714	-0.00933325	-0.00160403	-0.00866225	-0.00322017
WUE	QWue.HEB25-4H.3	Drought stress	4H-70.3cM	22	4H	70.3	57.3	83.3	SCRI_RS_238610		0.00137153	-0.00510488	0.0495597	0.00231077	0.0490141	0.00138077	0.000375641	0.000798422	0.0140176	0.00387872	0.00956581	0.0152946	0.0458912	0.00210423	-0.00178867	0.00859345	0.00850703	-6.27344e-05	0.0467487	0.00630459	0.00349133	0.00181548	0.0495597	-0.00635277	0.00320522
WUE	QWue.HEB25-4H.4	Control	4H-113.4cM	57	4H	113.4	100.4	126.4	BOPA2_12_31219	Vrn-H217)	-0.00331281	-0.00121046	-0.00687	-0.00277213	-0.00209091	-0.00213506	-0.00220093	-0.00167461	-0.0395628	-0.00397483	-0.00453708	-0.00328888	-0.00307383	-0.00119024	-0.00313162	-0.00290022	-0.00296843	-0.000798876	-0.00212494	-0.00212371	-0.00277135	-0.00338461	-0.00784719	-0.00215608	-0.00193349
WUE	QWue.HEB25-4H.4	Drought stress	4H-113.4cM	26	4H	113.4	100.4	126.4	BOPA1_1954_1198	Vrn-H217)	-0.0339915	-0.00181741	-0.0221315	0.00410465	-0.0272363	-0.0209095	-0.0142468	-0.0249896	-0.0272285	-0.0253943	-0.0282252	-0.0300007	-0.0100769	-0.0236103	-0.0215972	-0.0284754	-0.0139502	0.00308493	-0.00804413	-0.0272757	-0.028313	-0.0282161	-0.0348819	-0.023121	-0.0258831
WUE	QWue.HEB25-5H.1	Drought stress	5H-0.1cM	34	5H	0.1	-12.9	13.1	BOPA1_5206_787		0.0336457	0.00375193	0.000850905	0.000469119	0.0429325	0	-0.0059535	0	-0.0112945	-0.000916905	-0.0021696	0.0535105	0.00125269	0.0470708	-0.00754264	-0.000839048	-0.0063635	0.0408962	0.00125269	-0.00760986	-0.00841914	0.00171567	0.00500138	-0.00774652	-0.00798612
WUE	QWue.HEB25-5H.1	Control	5H-3.8cM	71	5H	3.8	-9.2	16.8	SCRI_RS_236640		0.00202867	0.00406142	0.0041958	0.0032455	-0.0157896	0.00399151	0.00440772	0.00328245	-0.0134496	0.00234489	0.0041873	0.00299533	0.00373355	0.00406142	-0.0134396	0.00412295	-0.0133535	-0.0127895	0.00379812	-0.0127596	-0.0133668	0.00326132	0.0041873	-0.0135821	-0.0125607
WUE	QWue.HEB25-5H.2	Control	5H-47.7cM	46	5H	47.7	34.7	60.7	BOPA2_12_11512	HvCMF131)	1.23933e-05	-0.000244303	0.00243151	-0.00313485	-9.10225e-05	-1.22584e-05	-0.00285322	-0.000151315	-0.04244	-0.000282584	-0.00275898	-0.00166161	0.00063009	0.00199764	-0.000298079	0.000908775	0.000968461	-0.0156462	0.00263718	-0.00283201	-0.00242067	-0.00321921	0.00261446	-3.91011e-06	-0.00493213
WUE	QWue.HEB25-5H.2	Drought stress	5H-48.3cM	49	5H	48.3	35.3	61.3	BOPA1_ABC17741_1_2_493	HvCMF131)	-0.0341338	-0.0360337	-0.0260797	0.0466611	-0.032838	-0.0316579	-0.0263623	-0.0314102	-0.044225	-0.0322736	-0.0373065	-0.0819612	-0.0312138	-0.0356422	-0.0221093	-0.0162026	-0.0387285	-0.0357112	-0.0299857	-0.0416764	-0.040484	-0.0369635	-0.0281345	-0.0288814	-0.0284307
WUE	QWue.HEB25-5H.3	Control	5H-62.5cM	37	5H	62.5	49.5	75.5	BOPA2_12_10634		0.000742846	-0.00288705	-0.0145687	-0.00305821	-0.00388718	-0.00388718	-0.00305821	-0.00288705	-0.0155688	-0.0155688	-0.0142199	-0.00440718	-0.00440718	-0.00388718	-0.00388718	-0.00388718	-0.00305821	-0.00388718	-0.00405833	-0.00405833	-0.0032359	-0.0032359	-0.0145687	-0.0128588	-0.00340705
WUE	QWue.HEB25-5H.4	Drought stress	5H-93.4cM	52	5H	93.4	80.4	106.4	BOPA1_10669_188		-0.0131245	0.0558198	0.055678	0.0449721	0.0653417	-0.00664681	-0.0100644	-0.00092491	-0.00534637	0.0381527	-0.00426915	0.0442466	0.00196331	0.000762507	-0.00233199	0.00195952	-5.49701e-05	-0.00639988	0.00185976	0.000993284	-0.00477682	-0.000854925	0.0390124	0.00151416	-0.00993166
WUE	QWue.HEB25-5H.5	Drought stress	5H-121.5cM	37	5H	121.5	108.5	134.5	SCRI_RS_138146	Vrn-H120), HvPhyC21)	-0.00382483	-0.0334825	0.0183337	-0.0103239	-0.00382483	-0.0404953	-0.0228793	-0.00326114	-0.0121888	-0.0455058	-0.0288955	-0.000215771	0.000216042	-0.0409767	-0.00069626	-0.015947	-0.0345232	-0.0364362	-0.0389284	-0.0390483	-0.0345202	-0.0340352	-0.0517134	-0.00231851	-0.0362882
WUE	QWue.HEB25-5H.6	Drought stress	5H-143.35cM	40	5H	143.35	130.35	156.35	SCRI_RS_107772		0.00230652	0.0229809	0.0322521	-0.00112349	0.0141015	-0.00607241	0.000888602	-0.00263602	0.000365318	0.00864255	0.00184359	0.0812002	0.0140087	0.0010683	0.00583663	0.0145166	-0.0123628	-0.00393867	0.007394	0.017992	0.000207784	-0.0099902	0.00896243	0.000147784	0.0151614
WUE	QWue.HEB25-5H.7	Control	5H-168.5cM	35	5H	168.5	155.5	181.5	SCRI_RS_105868		-0.00285287	-0.0095629	-0.00843118	-0.00930905	-0.0124689	-0.0134563	-0.0109812	-0.00845819	-0.0131218	-0.0115478	-0.0102581	-0.00395739	-0.0115225	-0.0131783	-0.00368346	-0.00996634	-0.0111075	-0.00895022	-0.00987667	-0.0151367	-0.0127069	-0.0098371	-0.00839462	-0.00907022	-0.00880946
WUE	QWue.HEB25-6H.1	Control	6H-5cM	21	6H	5	-8	18	SCRI_RS_56		0.0133716	0.00470276	0.00488646	0.00395751	0.0148207	0.00818539	0.0036743	0.0010058	0.00383387	0.000701643	0.00835321	0.00981143	0.00783429	0.00344773	0.00804481	0.00766769	0.0077574	0.00282631	0.00470276	0.00692199	0.00806163	0.00806163	0.0090906	0.00704031	0.00818539
WUE	QWue.HEB25-6H.2	Drought stress	6H-37cM	28	6H	37	24	50	SCRI_RS_157552		-0.0285908	-0.0303656	-0.0255725	-0.0295769	-0.0285908	-0.0288216	-0.0273472	-0.0270614	-0.0303656	-0.0285908	-0.0285908	-0.0248317	-0.0255725	-0.0295769	-0.0295769	-0.00362653	-0.0285908	-0.0285908	-0.0293794	-0.0285908	-0.0285908	-0.0285908	-0.00615656	-0.0273472	-0.00694528
WUE	QWue.HEB25-6H.3	Drought stress	6H-55.7cM	36	6H	55.7	42.7	68.7	SCRI_RS_13935	HvGR-RBP124+25), HvCO78), HvCO58), HvCry1a16), HvCry216), HvPRR1/HvTOC11)	-0.0331495	-0.00190498	-0.0165862	-0.0118273	-0.0315645	-0.00536094	-0.0472341	-0.0049316	-0.0148733	-0.00604532	0.00128539	0.0274595	-0.0119218	-0.00497288	0.00415228	0.0564244	-0.00733109	-0.00172452	-0.0097268	-0.00987207	-0.00628173	-0.00655208	0.0410507	-0.0149165	-0.00287606
WUE	QWue.HEB25-6H.4	Control	6H-65.7cM	27	6H	65.7	52.7	78.7	SCRI_RS_236779		-0.00424545	-0.00388738	-0.0104368	-0.00312973	-0.00449682	-0.00233889	-0.0134648	-0.0036288	-0.0140703	-0.00271298	-0.000633939	-0.00319967	0.00173285	-0.00487945	0.00025503	-0.00182511	0.00152761	-0.00611167	-0.00392579	-0.00373685	-0.00328424	-0.00328424	-0.0100915	-0.000839788	-0.00582485
WUE	QWue.HEB25-6H.4	Drought stress	6H-69.3cM	41	6H	69.3	56.3	82.3	BOPA1_7706_924	HvCO28), HvCO111), HvCO141)	-0.0199833	0.0041199	-0.0129907	-0.00364455	-0.0195897	-0.00704489	-0.0138514	-0.0152887	-0.0200049	-0.0125936	-0.0184334	-0.115023	0.0114095	-0.00899564	-0.0119762	-0.000767132	-0.0065276	-0.00759597	0.00268668	-0.00755233	-0.00720695	-0.00720695	-0.0110104	-0.00611673	-0.0100852
WUE	QWue.HEB25-6H.5	Drought stress	6H-95.6cM	32	6H	95.6	82.6	108.6	BOPA2_12_31048		0.00391792	0.00831358	0.0295476	0.0560347	0.0236987	0.00491644	0.0201152	0.00790762	0.00716962	0.00889392	0.0493928	0.00154021	0.0479723	-0.000279681	-0.00449629	0.0182165	0.00461149	0.00307663	0.0243738	0.0198042	0.0136586	0.0255872	0.0295476	-0.00549475	0.0145751
WUE	QWue.HEB25-7H.1	Drought stress	7H-1.5cM	23	7H	1.5	-11.5	14.5	SCRI_RS_194557	DWARF 3 (HvD3), CYTOCHROME P450 88A330)	-0.023075	-0.00674788	-0.00385466	-0.00603276	-0.0160137	-0.0238808	-0.00769621	-0.0211062	-0.0228791	-0.0284262	-0.00783805	-0.0186445	-0.0181024	-0.0128106	-0.005995	-0.0190084	-0.0352797	-0.00620581	0.000124017	-0.0217781	-0.00132667	-0.00132667	-0.0172921	-0.0061069	-0.0281443
WUE	QWue.HEB25-7H.2	Control	7H-9.8cM	21	7H	9.8	-3.2	22.8	BOPA1_1773_358		0.00110924	-0.001656	0.00164836	0.00034796	-0.0012836	-0.00016324	-0.00127492	-0.00072412	-0.00127492	-0.00035172	0.00039976	0.00129448	0.00166704	-0.0005508	0.00257352	0.00039976	-0.0381669	-0.00071412	0.00205136	0.00166704	0.00166704	0.00166704	0.00164836	0.00077232	0.00164836
WUE	QWue.HEB25-7H.3	Control	7H-29.8cM	31	7H	29.8	16.8	42.8	SCRI_RS_209500	Vrn-H3/HvFT126)	-0.000394096	-0.000968904	-0.00244673	-0.00183823	-0.000962058	-0.000584173	0.000298327	6.66731e-05	-0.0118515	7.68654e-05	-0.00923629	-0.00021775	-0.00964433	-0.0205059	0.000538192	-0.0194944	0.00058275	-0.000962058	-0.00183823	-0.00116294	-0.000117173	-0.000117173	-0.00244673	-0.000528154	0.000122692
WUE	QWue.HEB25-7H.4	Drought stress	7H-64cM	51	7H	64	51	77	BOPA2_12_31441	HvVRT-228)	0.0107162	0.0548917	0.0194399	0.0284341	0.0566124	0.0563917	0.0339481	0.0371621	0.000644337	0.00765339	0.00757348	0.0631545	0.051544	0.0181931	0.0261264	0.062091	0.0429522	0.0189732	0.0520027	0.0105021	0.000145827	0.000145827	0.0345627	-0.0124135	0.00885476
WUE	QWue.HEB25-7H.4	Control	7H-69.3cM	44	7H	69.3	56.3	82.3	BOPA2_12_11254	HvCO18), HvCO121), HvCO13/HvM1)	0.0131359	0.00914235	0.0109245	0.00289732	0.0102547	0.0114402	0.00691967	0.0132655	-0.000599823	0.00192267	0.00141231	0.0137862	0.0102757	0.00904294	-0.0014591	0.00171492	-0.00274269	0.00229055	0.00992506	0.00122811	0.000832094	0.000832094	0.00641886	0.0137119	0.0112693
WUE	QWue.HEB25-7H.5	Drought stress	7H-84.6cM	27	7H	84.6	71.6	97.6	SCRI_RS_200020		-0.0149535	0.0384021	-0.0284747	0.0233242	0.0341126	0.0266538	-0.00453938	0.00950622	0.0164369	0.001413	0.0201838	0.0177677	0.0230061	0.0091906	-0.00563575	0.0276137	0.0205051	0.00314645	0.0220313	-0.0216987	-0.0165317	-0.0165317	-0.0284747	0.0106476	0.0183783
WUE	QWue.HEB25-7H.6	Drought stress	7H-116.1cM	90	7H	116.1	103.1	129.1	SCRI_RS_172062		0.00160393	0.18299	0.00072801	0.00130987	0.0150778	0.00130117	0.00025587	-0.000623	-0.0009572	-0.0003342	-0.0024999	0.00343578	0.00060506	-0.00094075	-0.0009572	0.0157849	-0.0013979	0.00013691	-0.00054465	-0.00051867	0.011922	0.011922	0.00219503	-0.001336	-0.0003961
WUE	QWue.HEB25-7H.7	Drought stress	7H-141.1cM	67	7H	141.1	128.1	154.1	BOPA1_2457_2346		0.0235478	0.00276088	0.0400681	0.0387296	0.028337	-0.00958568	-0.00460272	-0.00931938	0.0271765	-0.00425311	-0.00999937	0.0400681	0.0400681	0.0298165	-0.00251063	0.0269734	-0.00208377	0.0254939	0.00463162	0.0293872	-0.000553395	-0.01241	0.0393326	0.023957	0.0357102
a) Chromosome, on which the QTL was detected.
	1) Cockram, J., T. Thiel, et al. (2012). "Genome dynamics explain the evolution of flowering time CCT domain gene families in the Poaceae." PLoS ONE 7(9): e45307.
	10) Kyozuka, J., S. Konishi, et al. (1998). "Down-regulation of RFL, the FLO/LFY homolog of rice, accompanied with panicle branch initiation." Proceedings of the National Academy of Sciences 95(5): 1979-1982.
	11) Nair, S. K., N. Wang, et al. (2010). "Cleistogamous flowering in barley arises from the suppression of microRNA-guided HvAP2 mRNA cleavage." Proceedings of the National Academy of Sciences 107(1): 490-495.
	12) Chono, M., I. Honda, et al. (2003). "A semidwarf phenotype of barley uzu results from a nucleotide substitution in the gene encoding a putative brassinosteroid receptor." Plant Physiology 133(3): 1209-1219.
	13) Jia, Q., J. Zhang, et al. (2009). "GA-20 oxidase as a candidate for the semidwarf gene sdw1/denso in barley." Functional & Integrative Genomics 9(2): 255-262.
	14) Campoli, C., A. Pankin, et al. (2013). "HvLUX1 is a candidate gene underlying the early maturity 10 locus in barley: phylogeny, diversity, and interactions with the circadian clock and photoperiodic pathways." New Phytologist 199(4): 1045-1059.
	15) Kurakawa, T., N. Ueda, et al. (2007). "Direct control of shoot meristem activity by a cytokinin-activating enzyme." Nature 445(7128): 652-655.
	16) Szűcs, P., I. Karsai, et al. (2006). "Positional relationships between photoperiod response QTL and photoreceptor and vernalization genes in barley." Theoretical and Applied Genetics 112(7): 1277-1285.
	17) Yan, L., A. Loukoianov, et al. (2004). "The wheat VRN2 gene is a flowering repressor down-regulated by vernalization." Science 303(5664): 1640-1644.
	18) Malosetti, M., F. A. van Eeuwijk, et al. (2011). "Gene and QTL detection in a three-way barley cross under selection by a mixed model with kinship information using SNPs." Theoretical and Applied Genetics 122(8): 1605-1616.
	19) Liu, H., M. Bayer, et al. (2014). "An evaluation of genotyping by sequencing (GBS) to map the Breviaristatum-e (ari-e) locus in cultivated barley." BMC genomics 15(1): 104.
	2) Faure, S., J. Higgins, et al. (2007). "The FLOWERING LOCUS T-like gene family in barley (Hordeum vulgare)." Genetics 176(1): 599-609.
	20) Yan, L., A. Loukoianov, et al. (2003). "Positional cloning of the wheat vernalization gene VRN1." Proceedings of the National Academy of Sciences of the United States of America 100(10): 6263-6268.
	21) Nishida, H., D. Ishihara, et al. (2013). "Phytochrome C Is A Key Factor Controlling Long-Day Flowering in Barley." Plant Physiology 163(2): 804-814.
	22) Kato, K., S. Kidou, et al. (2008). "Molecular cloning and mapping of casein kinase 2 alpha and beta subunit genes in barley." Genome 51(3): 208-215.
	23) Distelfeld, A., A. Korol, et al. (2008). "Colinearity between the barley grain protein content (GPC) QTL on chromosome arm 6HS and the wheat Gpc-B1 region." Molecular Breeding 22(1): 25-38.
	24) Jukanti, A. K., N. M. Heidlebaugh, et al. (2008). "Comparative transcriptome profiling of near‐isogenic barley (Hordeum vulgare) lines differing in the allelic state of a major grain protein content locus identifies genes with possible roles in leaf senescence and nitrogen reallocation." New Phytologist 177(2): 333-349.
	25) Mason, K. E., B. P. Tripet, et al. (2013). "1H, 13C, 15N backbone and side chain NMR resonance assignments for the N-terminal RNA recognition motif of the HvGR-RBP1 protein involved in the regulation of barley (Hordeum vulgare L.) senescence." Biomolecular NMR assignments 8(1): 149-153.
	26) Yan, L., D. Fu, et al. (2006). "The wheat and barley vernalization gene VRN3 is an orthologue of FT." Proceedings of the National Academy of Sciences of the United States of America 103(51): 19581-19586.
	27) Szűcs, P., V. C. Blake, et al. (2009). "An integrated resource for barley linkage map and malting quality QTL alignment." The Plant Genome 2(2): 134-140.
	28) Szűcs, P., J. S. Skinner, et al. (2007). "Validation of the VRN-H2/VRN-H1 epistatic model in barley reveals that intron length variation in VRN-H1 may account for a continuum of vernalization sensitivity." Molecular Genetics and Genomics 277(3): 249-261.
	29) Alqudah, A. M., R. Sharma, et al. (2014). "Genetic dissection of photoperiod response based on GWAS of pre-anthesis phase duration in spring barley". PLoS ONE 9(11): e113120.
	3) Lin, J.-Z., P. L. Morrell, et al. (2002). "The influence of linkage and inbreeding on patterns of nucleotide sequence diversity at duplicate alcohol dehydrogenase loci in wild barley (Hordeum vulgare ssp. spontaneum)." Genetics 162(4): 2007-2015.
	30) Ahmad M. A., R. Koppolu et al. (2016). "The Genetic Architecture of Barley Plant Stature". Frontiers in Genetics 7:117
	31) Houston K, S.M. McKim, et al. (2013). Variation in the interaction between alleles of HvAPETALA2 and microRNA172 determines the density of grains on the barley inflorescence. Proceedings of the National Academy of Sciences 110: 16675-16680.
	4) Faure, S., A. S. Turner, et al. (2012). "Mutation at the circadian clock gene EARLY MATURITY 8 adapts domesticated barley (Hordeum vulgare) to short growing seasons." Proceedings of the National Academy of Sciences of the United States of America 109(21): 8328-8333.
	5) Zakhrabekova, S., S. P. Gough, et al. (2012). "Induced mutations in circadian clock regulator Mat-a facilitated short-season adaptation and range extension in cultivated barley." Proceedings of the National Academy of Sciences of the United States of America 109(11): 4326-4331.
	6) Turner, A., J. Beales, et al. (2005). "The pseudo-response regulator Ppd-H1 provides adaptation to photoperiod in barley." Science 310(5750): 1031-1034.
	7) Comadran, J., B. Kilian, et al. (2012). "Natural variation in a homolog of Antirrhinum CENTRORADIALIS contributed to spring growth habit and environmental adaptation in cultivated barley." Nature Genetics 44(12): 1388-1392.
	8) Griffiths, S., R. P. Dunford, et al. (2003). "The evolution of CONSTANS-like gene families in barley, rice, and Arabidopsis." Plant Physiology 131(4): 1855-1867.
	9) Komatsuda, T., M. Pourkheirandish, et al. (2007). "Six-rowed barley originated from a mutation in a homeodomain-leucine zipper I-class homeobox gene." Proceedings of the National Academy of Sciences 104(4): 1424-1429.
b) Genetic interval (cM) with lower and upper threshold of QTL, based on Maurer A, Draba V, Jiang Y, Schnaithmann F, Sharma R, Schumann E, Kilian B, Reif JC, Pillen K. 2015. Modelling the genetic architecture of flowering time control in barley through nested association mapping. BMC Genomics 16, 290.
c) Most extreme effect (absolute difference of homozygous wild genotype and homozygous cultivated genotype) of all significant SNPs in respective QTL interval. Negative values are indicated in red. Empty cells indicate that the QTL could not be detected for the respective trait.
d) Candidate(s), potentially explaining the QTL effect with references:
